# Supplementary material for: A Point Mutation in Translation Initiation Factor eIF2B Leads to Function- and Time-Specific Changes in Brain Gene Expression
Source: PLoS One. 2011 Oct 31;6(10):e26992. doi: 10.1371/journal.pone.0026992 (PMC3205039; doi:10.1371/journal.pone.0026992)
Supplement: File S1 — Complete data of whole genome analyses of RNA isolated from the entire brain, excluding the cerebellum, of 3 wild type and 3 Eif2b5- mutant mice at postnatal days 1, 18 and 21 using Affymetrix Mouse Genome 1.0 ST microarrays. RNA from each mouse was analyzed on a separate chip. The differentially expressed genes for each developmental time point (P1, P18 and P21) are presented. (XLS) [file pone.0026992.s001.xls]

## Sheet: P1
Gene Symbol	Gene Title	RefSeq ID	p-value(eIF2Bmut vs WT)	FoldChange(eIF2Bmut vs WT)
Ndufs5	NADH dehydrogenase (ubiquinone) Fe-S protein 5	NM_001030274	0.0318271	-1.97516
Ccnb1	cyclin B1	BC085238	0.015533	-1.8188
Aldh7a1	aldehyde dehydrogenase family 7, member A1	NM_138600	0.00377911	-1.75997
Ppp1r14c	protein phosphatase 1, regulatory (inhibitor) subunit 1	NM_133485	0.000949719	-1.71791
Psmd6	proteasome (prosome, macropain) 26S subunit, non-	ENSMUST00000022256	0.00811479	-1.70549
Snhg1	small nucleolar RNA host gene (non-protein coding) 1	AK051045	0.00303073	-1.66406
Cldnd1	claudin domain containing 1 (Cldnd1), mRNA	ENSMUST00000023426	0.000241851	-1.66091
Kif11	kinesin family member 11	NM_010615	0.0167996	-1.64598
Ccnb1	cyclin B1	BC085238	0.0207656	-1.64377
Bcl2a1c	B-cell leukemia	ENSMUST00000066460	0.046929	-1.62296
Wdfy1	WD repeat and FYVE domain containing 1	NM_027057	0.00122093	-1.61867
Smndc1	survival motor neuron domain containing 1	NM_172429	0.01147	-1.59478
Prc1	protein regulator of cytokinesis 1	NM_145150	0.0321437	-1.58566
Scd1	stearoyl-Coenzyme A desaturase 1	NM_009127	0.000216051	-1.56429
Ccnb1	cyclin B1	NM_172301	0.016331	-1.56344
Arl3	ADP-ribosylation factor-like 3	NM_019718	0.00644742	-1.5573
Phgdh	3-phosphoglycerate dehydrogenase	NM_016966	0.0168269	-1.55082
Ccna2	cyclin A2 (Ccna2), mRNA	ENSMUST00000029270	0.00146428	-1.5493
Ect2	ect2 oncogene	NM_007900	0.0115331	-1.54139
Bcl2a1c	B-cell leukemia	ENSMUST00000066460	0.0459032	-1.52991
LOC100043354	similar to high mobility group box 1	XR_034778	0.00599779	-1.52459
Gsto1	glutathione S-transferase omega 1	NM_010362	0.0153248	-1.52245
Pcnp	PEST proteolytic signal containing nuclear protein	NM_001024622	0.0446776	-1.51913
Olfr8	olfactory receptor 8	NM_207201	0.0454468	1.03254
Fyb	FYN binding protein	NM_011815	0.0366962	1.03869
Adc	arginine decarboxylase	NM_172875	0.0492584	1.04065
Nnat	neuronatin	AB004048	0.0488755	1.04071
Myh14	myosin, heavy polypeptide 14	NM_028021	0.0356808	1.04212
Gng2	guanine nucleotide binding protein (G protein), gamma 2 sub	NM_010315	0.027741	1.04278
Chl1	cell adhesion molecule with homology to L1CAM	NM_007697	0.0498678	1.04511
Gp49a	glycoprotein 49 A	NM_008147	0.0393562	1.04697
Grrp1	glycine	NM_001099296	0.0492845	1.04774
Chd7	chromodomain helicase DNA binding protein 7	NM_001081417	0.00275606	1.04871
Gpr103	G protein-coupled receptor 103	NM_198192	0.0148261	1.0522
Aqp6	aquaporin 6	NM_175087	0.014193	1.05354
Zcchc10	zinc finger, CCHC domain containing 10	NM_026479	0.0345441	1.05429
Slc25a5	solute carrier family 25 (mitochondrial carrier, adenine	NM_007451	0.0401206	1.05434
Lmod2	leiomodin 2 (cardiac)	NM_053098	0.0327579	1.05498
4921533I20Rik	Riken cDNA 4921533I20 gene	AK076609	0.0159932	1.05608
Lrrc34	leucine rich repeat containing 34	NM_027941	0.0134333	1.0563
Mtvr2	mammary tumor virus receptor 2	NM_181452	0.0401703	1.05682
9230104L09Rik	RIKEN cDNA 9230104L09 gene	NM_029960	0.022993	1.05783
EG623519	predicted gene, EG623519	XM_910211	0.0386528	1.05804
Emr1	EGF-like module containing, mucin-like, hormone receptor-li	NM_010130	0.0421768	1.05845
4921509C19Rik	RIKEN cDNA 4921509C19 gene	NM_198655	0.0312796	1.05864
Olfr64	olfactory receptor 64	NM_013617	0.0295411	1.06005
Pla2g1b	phospholipase A2, group IB, pancreas	NM_011107	0.0223704	1.06005
Tlx3	T-cell leukemia, homeobox 3	NM_019916	0.00782719	1.06086
Krt80	keratin 80	NM_028770	0.0293824	1.06087
Tbrg4	transforming growth factor beta regulated gene 4	ENSMUST00000000394	0.040595	1.06162
Scn3b	sodium channel, voltage-gated, type III, beta	NM_178227	0.038385	1.06295
1110008F13Rik	RIKEN cDNA 1110008F13 gene	NM_026124	0.0235517	1.06298
Adam7	a disintegrin and metallopeptidase domain 7	NM_007402	3.70602e-05	1.06397
Gnb1l	guanine nucleotide binding protein (G protein), beta polyp	NM_023120	0.00383335	1.06443
Slc27a2	solute carrier family 27 (fatty acid transporter), membe	NM_011978	0.034895	1.06577
Olfr1026	olfactory receptor 1026	NM_146584	0.0151725	1.06585
2310014G06Rik	RIKEN cDNA 2310014G06 gene	NM_001082975	0.00599002	1.06617
Trpm3	transient receptor potential cation channel, subfamily	NM_001035244	0.043119	1.06761
Hoxd1	homeo box D1	NM_010467	0.0213339	1.0681
Bsx	brain specific homeobox	NM_178245	0.0110587	1.06957
Nr3c1	nuclear receptor subfamily 3, group C, member 1	NM_008173	0.0199776	1.07087
Tanc1	tetratricopeptide repeat, ankyrin repeat and coiled-coil c	NM_198294	0.0379778	1.0709
Ankzf1	ankyrin repeat and zinc finger domain containing 1	NM_026187	0.0437941	1.07133
Gpr179	G protein-coupled receptor 179	NM_001081220	0.0270468	1.07159
Olfr486	olfactory receptor 486	NM_146496	0.0287412	1.07217
Ripk5	receptor interacting protein kinase 5	NM_172516	0.0431255	1.07221
Oas1f	2'-5' oligoadenylate synthetase 1F	NM_145153	0.0218036	1.07261
Mtx1	metaxin 1 (Mtx1), mRNA	ENSMUST00000073572	0.0470644	1.07319
Hmcn1	hemicentin 1	NM_001024720	0.0180116	1.0732
Gabbr1	gamma-aminobutyric acid (GABA-B) receptor, 1	NM_019439	0.041569	1.0733
Gba2	glucosidase beta 2 (Gba2), mRNA	ENSMUST00000030189	0.0436643	1.07388
Tulp3	tubby-like protein 3	NM_011657	0.0428501	1.07543
Abi2	abl-interactor 2	NM_198127	0.044974	1.07566
Nr1h4	nuclear receptor subfamily 1, group H, member 4 (	ENSMUST00000058126	0.0273076	1.07692
Atg9a	autophagy-related 9A (yeast)	NM_001003917	0.0398606	1.07695
Olfr365	olfactory receptor 365	NM_146662	0.0389535	1.07704
Rpl35a	ribosomal protein L35a	NM_021338	0.0462858	1.07721
Noto	notochord homolog (Xenopus laevis) (Noto), mRNA	ENSMUST00000089578	0.00876254	1.07804
Olfr164	olfactory receptor 164	NM_146451	0.0310956	1.07832
Cenpo	centromere protein O	NM_134046	0.0178198	1.07893
Klhl15	kelch-like 15 (Drosophila)	NM_001039060	0.0273531	1.0805
Otop3	otopetrin 3	NM_027132	0.0446647	1.08077
Hmcn1	hemicentin 1	NM_001024720	0.0267812	1.08087
Ezr	ezrin	NM_009510	0.0450477	1.08169
Pvrl1	poliovirus receptor-related 1	NM_021424	0.0309556	1.08191
Trib1	tribbles homolog 1 (Drosophila)	NM_144549	0.0140958	1.08201
Stx19	syntaxin 19 (Stx19), mRNA	ENSMUST00000055557	0.0307635	1.08247
Bat3	HLA-B-associated transcript 3	NM_057171	0.0418913	1.08283
Prom2	prominin 2	NM_178047	0.0441058	1.08325
Sez6l2	seizure related 6 homolog like 2	NM_144926	0.0158195	1.08358
Mr1	major histocompatibility complex, class I-related	NM_008209	0.0385705	1.08386
Clptm1	cleft lip and palate associated transmembrane protein 1	NM_019649	0.0396673	1.08493
Glra1	glycine receptor, alpha 1 subunit	NM_020492	0.0441591	1.08538
Centa2	centaurin, alpha 2	NM_172133	0.0304371	1.08587
Nkain2	Na+	NM_001013411	0.0495567	1.08597
Krcc1	lysine-rich coiled-coil 1	NM_145568	0.0236437	1.08614
Dusp2	dual specificity phosphatase 2	NM_010090	0.0418538	1.08639
Pou2f1	POU domain, class 2, transcription factor 1	NM_011137	0.0132999	1.08697
Psmb6	proteasome (prosome, macropain) subunit, beta type 6	NM_008946	0.00641845	1.08698
Fzd2	frizzled homolog 2 (Drosophila)	NM_020510	0.00706073	1.08802
Lpin1	lipin 1	NM_172950	0.00345324	1.08818
Gpr61	G protein-coupled receptor 61	NM_175470	0.0476395	1.08869
Stoml3	stomatin (Epb7.2)-like 3 (Stoml3), mRNA	ENSMUST00000029307	0.0452281	1.08956
Psme1	proteasome (prosome, macropain) 28 subunit, alpha	NM_011189	0.00697185	1.08958
Cldn4	claudin 4	NM_009903	0.0312468	1.09019
EG266459	predicted gene, EG266459	NR_003647	0.0358414	1.09084
Nt5c3l	5'-nucleotidase, cytosolic III-like	NM_026561	0.0498489	1.09106
Ntn4	netrin 4 (Ntn4), mRNA	ENSMUST00000020204	0.0320907	1.09143
Pcnxl3	pecanex-like 3 (Drosophila)	NM_144868	0.0243008	1.09148
Vgll2	vestigial like 2 homolog (Drosophila) (Vgll2), mR	ENSMUST00000058347	0.0364102	1.09173
Adora3	adenosine A3 receptor (Adora3), transcript varia	ENSMUST00000000574	0.0228504	1.09194
Tspan5	tetraspanin 5	NM_019571	0.0252177	1.0922
Ptpn3	protein tyrosine phosphatase, non-receptor type 3	ENSMUST00000043585	0.0246326	1.09244
Pde1b	phosphodiesterase 1B, Ca2+-calmodulin dependent	NM_008800	0.0110434	1.09259
OTTMUSG00000007655	predicted gene, OTTMUSG00000007655	NM_206870	0.0281635	1.09266
Pkia	protein kinase inhibitor, alpha	NM_008862	0.00217636	1.09272
BC030396	cDNA sequence BC030396	NM_173862	0.0273743	1.09281
Rps26	ribosomal protein S26	NM_013765	0.0213847	1.09293
AI314180	expressed sequence AI314180 (AI314180), mRNA	ENSMUST00000102889	0.0224204	1.09306
LOC546500	similar to RPL9	XM_621250	0.0234866	1.0933
Serpinb9f	serine (or cysteine) peptidase inhibitor, clade B, mem	NM_183197	0.0220573	1.0933
Wdr81	WD repeat domain 81	BC061040	0.0408628	1.09365
Tmem20	transmembrane protein 20	NM_175507	0.00556389	1.09367
Cic	capicua homolog (Drosophila)	NM_027882	0.0265621	1.09416
Gsta3	glutathione S-transferase, alpha 3	NM_001077353	0.037667	1.09416
EG635702	predicted gene, EG635702	XM_910834	0.0461074	1.09429
Med19	mediator of RNA polymerase II transcription, subunit 19 ho	NM_025885	0.0310743	1.09452
Rel	reticuloendotheliosis oncogene	NM_009044	0.0253465	1.09614
Kctd13	potassium channel tetramerisation domain containing 13	NM_172747	0.0423838	1.09708
Crip2	cysteine rich protein 2 (Crip2), mRNA	ENSMUST00000084882	0.0036465	1.09711
Gtf2h5	general transcription factor IIH, polypeptide 5	NM_181392	0.0122009	1.09727
P2rx5	purinergic receptor P2X, ligand-gated ion channel, 5	NM_033321	0.0319576	1.09732
Rbp3	retinol binding protein 3, interstitial	NM_015745	0.040286	1.09734
Prr3	proline-rich polypeptide 3	NM_145487	0.043029	1.098
Ndst2	N-deacetylase	NM_010811	0.0229381	1.09867
Arrdc2	arrestin domain containing 2	NM_027560	0.00792683	1.09915
Serpinb9g	serine (or cysteine) peptidase inhibitor, clade B, mem	NM_011455	0.00739748	1.09939
Pitpnm3	PITPNM family member 3	NM_001024927	0.0102178	1.09987
OTTMUSG00000008561	predicted gene, OTTMUSG00000008561	NM_001085549	0.0221321	1.09997
Rab5b	RAB5B, member RAS oncogene family	NM_177411	0.0369006	1.1
Gpr81	G protein-coupled receptor 81	NM_175520	0.0417162	1.10008
Ap1b1	adaptor protein complex AP-1, beta 1 subunit	NM_007454	0.0275258	1.10049
Rpl32	ribosomal protein L32	NM_172086	0.0125458	1.10083
EG266459	predicted gene, EG266459	NR_003647	0.0182092	1.10131
Slc35e1	solute carrier family 35, member E1	NM_177766	0.0203093	1.10163
Prr15	proline rich 15 (Prr15), mRNA	ENSMUST00000059138	0.0264619	1.10167
Thpo	thrombopoietin	NM_009379	0.00947965	1.10225
Diap1	diaphanous homolog 1 (Drosophila)	NM_007858	0.0339255	1.10307
4921524L21Rik	RIKEN cDNA 4921524L21 gene	BC049627	0.00827978	1.104
Ugp2	UDP-glucose pyrophosphorylase 2	NM_139297	0.0143422	1.10404
Cst10	cystatin 10 (chondrocytes)	NM_021405	0.031616	1.10408
Ifnb1	interferon beta 1, fibroblast	NM_010510	0.0232419	1.10408
Anapc5	anaphase-promoting complex subunit 5	NM_021505	0.01177	1.10477
2210010C17Rik	RIKEN cDNA 2210010C17 gene	NM_027308	0.00106015	1.10491
AB041806	hypothetical protein, MNCb-2457	AB041806	0.00197635	1.10502
Olfr913	olfactory receptor 913	NM_001011523	0.0205729	1.10505
B230118H07Rik	RIKEN cDNA B230118H07 gene	DQ112091	0.00381639	1.10516
Tgif1	TG interacting factor 1	NM_009372	0.0124083	1.10533
Ncdn	neurochondrin (Ncdn), mRNA	ENSMUST00000030637	0.00656971	1.10539
LOC100039660	hypothetical protein LOC100039660	XM_001473279	0.0284205	1.10634
Rps12	ribosomal protein S12	NM_011295	0.00179508	1.10714
Kif6	kinesin family member 6	NM_177052	0.027874	1.10771
Lancl2	LanC (bacterial lantibiotic synthetase component	ENSMUST00000050077	0.00636854	1.10771
Cys1	cystin 1	NM_138686	0.0278032	1.10775
1600021P15Rik	RIKEN cDNA 1600021P15 gene	NM_177718	0.046317	1.10794
Rdh1	retinol dehydrogenase 1 (all trans)	AK136574	0.0411922	1.10898
E030018N11Rik	RIKEN cDNA E030018N11 gene	NM_001033380	0.0150217	1.10964
Commd9	COMM domain containing 9	NM_029635	0.0115362	1.10968
Fbxo47	F-box protein 47	NM_001081435	0.0390543	1.10978
Gdpd1	glycerophosphodiester phosphodiesterase domain containing	NM_025638	0.00132157	1.10986
Lce3f	late cornified envelope 3F	NM_001018079	0.032112	1.11021
Bmp8a	bone morphogenetic protein 8a (Bmp8a), mRNA	ENSMUST00000102641	0.0377221	1.11037
Usp43	ubiquitin specific peptidase 43	NM_173754	0.0281422	1.11075
EG635702	predicted gene, EG635702	XM_910834	0.027459	1.11078
EG244495	predicted gene, EG244495	XM_146372	0.0201584	1.11082
Tpcn1	two pore channel 1	NM_145853	0.0223428	1.11146
Selplg	selectin, platelet (p-selectin) ligand	NM_009151	0.0193015	1.11151
Spata20	spermatogenesis associated 20	NM_144827	0.0489698	1.11163
Ttc15	tetratricopeptide repeat domain 15	NM_178811	0.00873685	1.11182
BC039210	cDNA sequence BC039210	AK129095	0.0429324	1.11235
Abca2	ATP-binding cassette, sub-family A (ABC1), member 2	NM_007379	0.0271689	1.11362
Pitpnm2	phosphatidylinositol transfer protein, membrane-associat	NM_011256	0.0126856	1.11396
Flnc	filamin C, gamma (actin binding protein 280)	NM_001081185	0.0075559	1.11419
Lrrc3	leucine rich repeat containing 3	NM_145152	0.00421437	1.11499
Rpl19	ribosomal protein L19 (Rpl19), mRNA	ENSMUST00000017548	0.0384451	1.11561
Lrrc31	leucine rich repeat containing 31	XR_002334	0.042455	1.11697
Card11	caspase recruitment domain family, member 11	NM_175362	0.0452974	1.1176
Mapk4	mitogen-activated protein kinase 4	NM_172632	0.0378455	1.1179
Cckbr	cholecystokinin B receptor	NM_007627	0.0254989	1.11807
Gsx1	GS homeobox 1	NM_008178	0.0209781	1.11809
Osbpl5	oxysterol binding protein-like 5	NM_024289	0.0352358	1.11836
Cd163	CD163 antigen (Cd163), mRNA	ENSMUST00000032234	0.0289167	1.11925
Bckdha	branched chain ketoacid dehydrogenase E1, alpha polypepti	NM_007533	0.0159296	1.11926
LOC622699	hypothetical LOC622699	XM_887141	0.0155978	1.12015
Cst3	cystatin C	NM_009976	0.0102704	1.12142
Tnfrsf19	tumor necrosis factor receptor superfamily, member 19	NM_013869	0.00504879	1.12223
A930005H10Rik	RIKEN cDNA A930005H10 gene	AK137339	0.00496532	1.1223
Farp1	FERM, RhoGEF (Arhgef) and pleckstrin domain protein 1 (cho	NM_134082	0.0486248	1.12256
Otx1	orthodenticle homolog 1 (Drosophila)	NM_011023	0.0194527	1.12256
Rps12	ribosomal protein S12	NM_011295	0.000602085	1.12271
Vmn2r23	vomeronasal 2, receptor 23	NM_001104638	0.0111516	1.12277
Rhobtb2	Rho-related BTB domain containing 2 (Rhobtb2),	ENSMUST00000022665	0.0467684	1.12283
Klhdc4	kelch domain containing 4 (Klhdc4), mRNA	ENSMUST00000045884	0.0177497	1.12288
Dhx58	DEXH (Asp-Glu-X-His) box polypeptide 58	NM_030150	0.00352041	1.123
Hspa8	heat shock protein 8	NM_031165	0.025263	1.12308
Ctsd	cathepsin D	NM_009983	0.044125	1.12455
Apbb1	amyloid beta (A4) precursor protein-binding, family B, memb	BC048395	0.0276136	1.1252
Capn5	calpain 5	NM_007602	0.0174337	1.12521
Ralgds	ral guanine nucleotide dissociation stimulator	NM_009058	0.0485843	1.1258
EG227054	predicted gene, EG227054	XM_905447	0.0407197	1.12593
Rpl13	ribosomal protein L13	NM_016738	0.0427404	1.12598
Kcnc3	potassium voltage gated channel, Shaw-related subfamily, m	NM_008422	8.44055e-05	1.1262
Msi2	Musashi homolog 2 (Drosophila)	NM_054043	0.0499165	1.12635
Farp2	FERM, RhoGEF and pleckstrin domain protein 2 (Far	ENSMUST00000112909	0.0448642	1.12643
Olfr1412	olfactory receptor 1412	NM_146277	0.00988292	1.12668
9130014G24Rik	RIKEN cDNA 9130014G24 gene	NM_172547	0.0393607	1.1273
Slc5a7	solute carrier family 5 (choline transporter), member 7	NM_022025	0.0193624	1.12767
Efemp1	epidermal growth factor-containing fibulin-like extracell	NM_146015	0.0239383	1.12768
Tatdn2	TatD DNase domain containing 2	NM_001033463	0.0326676	1.1277
Lcat	lecithin cholesterol acyltransferase	NM_008490	0.0357933	1.12778
Srgap1	SLIT-ROBO Rho GTPase activating protein 1	BC120893	0.0169182	1.1282
Zfp438	zinc finger protein 438	NM_178722	0.0448451	1.12867
Btbd2	BTB (POZ) domain containing 2	BC040692	0.00128403	1.12875
Rbks	ribokinase	NM_153196	0.0348885	1.1293
Rpl36a	ribosomal protein L36a	NM_019865	0.000325631	1.1296
Tshr	thyroid stimulating hormone receptor	NM_011648	0.00197112	1.1304
Fshb	follicle stimulating hormone beta	NM_008045	0.0319902	1.13067
Ctsc	cathepsin C	NM_009982	0.0489505	1.13091
Tcf21	transcription factor 21	NM_011545	0.026501	1.13122
Bcdin3d	BCDIN3 domain containing	NM_029236	0.00937174	1.13123
AU017455	expressed sequence AU017455	NM_001033215	0.0379878	1.13126
Retsat	retinol saturase (all trans retinol 13,14 reductase)	NM_026159	0.0345614	1.13152
Ccnl2	cyclin L2	NM_207678	0.0378431	1.13153
Ppm1e	protein phosphatase 1E (PP2C domain containing)	NM_177167	0.0456868	1.13228
Usf2	upstream transcription factor 2	NM_011680	0.00725902	1.13253
Npff	neuropeptide FF-amide peptide precursor	NM_018787	0.0285914	1.13301
S100a1	S100 calcium binding protein A1	NM_011309	0.0478861	1.13376
Gpatch8	G patch domain containing 8	AK122307	0.0382207	1.13423
Rgs7	regulator of G protein signaling 7	NM_011880	0.0296464	1.13439
Pde1c	phosphodiesterase 1C	NM_011054	0.00884206	1.13471
Kcne3	potassium voltage-gated channel, Isk-related subfamily, ge	NM_020574	0.0464861	1.13513
Rpl36a	ribosomal protein L36a	NM_019865	0.0493881	1.13529
Psmd5	proteasome (prosome, macropain) 26S subunit, non-ATPase, 5	NM_080554	0.021713	1.1354
2310068J16Rik	RIKEN cDNA 2310068J16 gene	AK010113	0.017172	1.13554
Sp1	trans-acting transcription factor 1	NM_013672	0.0454188	1.13559
Ap2s1	adaptor-related protein complex 2, sigma 1 subunit	NM_198613	0.0031879	1.13571
Rassf7	Ras association (RalGDS	NM_025886	0.0148457	1.13634
BC023892	cDNA sequence BC023892	XM_135029	0.0456462	1.13638
Vamp5	vesicle-associated membrane protein 5	AF035643	0.0315876	1.13652
1110002N22Rik	RIKEN cDNA 1110002N22 gene	NM_183275	0.00160513	1.13674
Hck	hemopoietic cell kinase	NM_010407	0.0350961	1.13695
Vmn2r21	vomeronasal 2, receptor 21	NM_001104635	0.00848317	1.13705
Vmn2r21	vomeronasal 2, receptor 21	NM_001104635	0.00848317	1.13705
Vmn2r21	vomeronasal 2, receptor 21	NM_001104635	0.00848317	1.13705
Ccdc53	coiled-coil domain containing 53 (Ccdc53), mRNA	ENSMUST00000020248	0.0308922	1.13761
Mbp	myelin basic protein	NM_010777	0.0401747	1.13764
Notch3	Notch gene homolog 3 (Drosophila)	NM_008716	0.0158091	1.13769
Plxdc2	plexin domain containing 2 (Plxdc2), mRNA	ENSMUST00000028081	0.0318546	1.13863
4930412F15Rik	RIKEN cDNA 4930412F15 gene	NM_175517	0.0325887	1.13918
4921506M07Rik	RIKEN cDNA 4921506M07 gene	NM_001037743	0.0349781	1.13931
Sdc4	syndecan 4	NM_011521	0.0388403	1.13933
Slc6a9	solute carrier family 6 (neurotransmitter transporter, gl	NM_008135	0.0148986	1.13935
Thra	thyroid hormone receptor alpha	NM_178060	0.0290003	1.13951
Dhrs1	dehydrogenase	NM_026819	0.00575159	1.13958
Cox6b1	cytochrome c oxidase, subunit VIb polypeptide 1	NM_025628	0.0342274	1.13968
Tom1l2	target of myb1-like 2 (chicken)	NM_153080	0.0223333	1.13983
Baiap2l2	BAI1-associated protein 2-like 2	NM_177580	0.0338238	1.13986
Sgcz	sarcoglycan zeta (Sgcz), mRNA	ENSMUST00000035806	0.0372817	1.14015
Parvb	parvin, beta	NM_133167	0.00281032	1.14024
AK220484	cDNA sequence AK220484	NM_001083628	0.0311811	1.14029
Olfr519	olfactory receptor 519	NM_207160	0.0365941	1.1407
Nans	N-acetylneuraminic acid synthase (sialic acid synthase)	NM_053179	0.0319483	1.14128
Ctsa	cathepsin A	NM_008906	0.000972106	1.1414
Phf15	PHD finger protein 15	NM_199299	0.01185	1.14164
Aatk	apoptosis-associated tyrosine kinase (Aatk), mRNA	ENSMUST00000103020	0.0458371	1.14233
Aldoart2	aldolase 1, A isoform, retrogene 2	NR_003959	0.0315813	1.14246
Fbxo41	F-box protein 41	NM_001001160	0.0444561	1.1425
Tprgl	transformation related protein 63 regulated like	NM_026388	0.0153437	1.14261
Nmt2	N-myristoyltransferase 2	NM_008708	0.0196548	1.14304
ENSMUSG00000052860	predicted gene, ENSMUSG00000052860	AK046601	0.0279637	1.14305
March4	membrane-associated ring finger (C3HC4) 4	NM_001045533	0.00223284	1.14323
Kif1c	kinesin family member 1C	NM_153103	0.00335092	1.14393
Selm	selenoprotein M	NM_053267	0.0036921	1.14427
Gsc	goosecoid homeobox	NM_010351	0.0112332	1.14428
Olfr331	olfactory receptor 331 (Olfr331), mRNA	ENSMUST00000081743	0.00213844	1.14449
Neu2	neuraminidase 2	BC105661	0.0345651	1.14479
Srpk2	serine	NM_009274	0.0414687	1.14505
Rpl19	ribosomal protein L19	NM_009078	0.0213128	1.14519
Sele	selectin, endothelial cell	NM_011345	0.0305587	1.14527
Olfr281	olfactory receptor 281 (Olfr281), mRNA	ENSMUST00000109163	0.0171882	1.14536
AI464131	expressed sequence AI464131	NM_001085515	0.0422502	1.14595
Vsig8	V-set and immunoglobulin domain containing 8 (Vsi	ENSMUST00000061835	0.0135472	1.14598
Lypd5	Ly6	NM_029806	0.0460896	1.14652
Xpnpep1	X-prolyl aminopeptidase (aminopeptidase P) 1, s	ENSMUST00000069988	0.0116926	1.14671
Rps12	ribosomal protein S12	NM_011295	0.000251665	1.1471
Ezh1	enhancer of zeste homolog 1 (Drosophila)	NM_007970	0.00137166	1.1473
Tmem30a	transmembrane protein 30A (Tmem30a), mRNA	ENSMUST00000034878	0.036055	1.14748
Mtap7d2	MAP7 domain containing 2	NM_001081124	0.0396515	1.14779
Atp13a4	ATPase type 13A4	NM_172613	0.0188047	1.14849
Tnk1	tyrosine kinase, non-receptor, 1 (Tnk1), mRNA	ENSMUST00000001626	0.0439033	1.14944
Nid1	nidogen 1 (Nid1), mRNA	ENSMUST00000005532	0.0311983	1.14956
Gpx1	glutathione peroxidase 1	NM_008160	0.00540193	1.14965
Man2b2	mannosidase 2, alpha B2	NM_008550	0.0456129	1.15018
1700027A23Rik	RIKEN cDNA 1700027A23 gene	BC049757	0.00428872	1.15039
Dnaja1	DnaJ (Hsp40) homolog, subfamily A, member 1	NM_008298	0.0184389	1.15043
Prm1	protamine 1	NM_013637	0.017544	1.15044
Foxn1	forkhead box N1	NM_008238	0.0314998	1.15074
Foxf1a	forkhead box F1a	NM_010426	0.0287682	1.15106
Cyfip2	cytoplasmic FMR1 interacting protein 2	NM_133769	0.000115985	1.15158
Zfp703	zinc finger protein 703	XM_912161	0.0105803	1.1529
Tgfbr3	transforming growth factor, beta receptor III	NM_011578	0.00143655	1.1532
Kcna7	potassium voltage-gated channel, shaker-related subfamily,	NM_010596	0.0498835	1.15367
Ptger3	prostaglandin E receptor 3 (subtype EP3)	NM_011196	0.0483814	1.15409
Per1	period homolog 1 (Drosophila)	NM_011065	0.0191478	1.15445
Rab30	RAB30, member RAS oncogene family	NM_029494	0.000590047	1.15481
Bai1	brain-specific angiogenesis inhibitor 1	NM_174991	0.0203331	1.15518
Zbtb37	zinc finger and BTB domain containing 37	NM_173424	0.0466595	1.15597
Ston2	stonin 2	NM_175367	0.0298114	1.15608
Rps3a	ribosomal protein S3a (Rps3a), mRNA	ENSMUST00000029722	0.038949	1.1562
LOC100043256	similar to suppressor of cytokine signalling-2	XM_001480352	0.00334274	1.15632
Drctnnb1a	down-regulated by Ctnnb1, a	NM_053090	0.0133487	1.15644
Barx1	BarH-like homeobox 1	NM_007526	0.0415035	1.15679
Tox2	TOX high mobility group box family member 2	NM_001098799	0.0163666	1.15682
Rpain	RPA interacting protein (Rpain), mRNA	ENSMUST00000018593	0.0345055	1.15689
2010109I03Rik	RIKEN cDNA 2010109I03 gene	NM_025929	0.0145918	1.1577
Hspa8	heat shock protein 8	NM_031165	0.0306973	1.15778
Zc3hav1l	zinc finger CCCH-type, antiviral 1-like	NM_172467	0.023094	1.15859
Tob2	transducer of ERBB2, 2	NM_020507	0.0138643	1.15863
6330405D24Rik	RIKEN cDNA 6330405D24 gene	XM_917516	0.0298628	1.15886
Nat2	N-acetyltransferase 2 (arylamine N-acetyltransferase)	NM_010874	0.00563882	1.15919
Asb17	ankyrin repeat and SOCS box-containing protein 17	NM_025758	0.00827429	1.15921
Kcnk2	potassium channel, subfamily K, member 2	NM_010607	0.032926	1.15936
Lilrb3	leukocyte immunoglobulin-like receptor, subfamily B (with	NM_011095	0.0258409	1.15962
Cdh6	cadherin 6	NM_007666	0.031864	1.15963
Rarg	retinoic acid receptor, gamma	NM_011244	0.00615695	1.15996
Ugt2b5	UDP glucuronosyltransferase 2 family, polypeptide B5	NM_009467	0.0130331	1.16064
Serinc3	serine incorporator 3 (Serinc3), mRNA	ENSMUST00000017851	0.00909825	1.16086
Gm672	gene model 672, (NCBI)	NM_201354	0.0131188	1.16088
Zfp167	zinc finger protein 167	BC042569	0.0201094	1.16128
2610507B11Rik	RIKEN cDNA 2610507B11 gene	NM_001002004	0.00119728	1.16219
Cplx2	complexin 2	NM_009946	0.00735487	1.16219
Blcap	bladder cancer associated protein homolog (human)	NM_016916	0.0304692	1.16221
Rab5c	RAB5C, member RAS oncogene family	NM_024456	0.0418266	1.16244
Map4k2	mitogen activated protein kinase kinase kinase kinase 2	NM_009006	0.00295992	1.16262
Plcxd3	phosphatidylinositol-specific phospholipase C, X domain c	NM_177355	0.00945247	1.16263
Acot7	acyl-CoA thioesterase 7	NM_133348	0.0273733	1.16282
LOC435784	similar to Rps15a protein	XM_001476039	0.0364782	1.16342
Csf3	colony stimulating factor 3 (granulocyte)	NM_009971	0.00640636	1.16343
Srxn1	sulfiredoxin 1 homolog (S. cerevisiae)	BC049957	0.0352962	1.16388
Krt24	keratin 24	NM_029393	0.00596647	1.1646
Gjc2	gap junction protein, gamma 2	NM_080454	0.0058561	1.16512
Pink1	PTEN induced putative kinase 1	NM_026880	0.0297031	1.16513
Gm813	gene model 813, (NCBI) (Gm813), mRNA	ENSMUST00000099663	0.0484655	1.16521
LOC623954	hypothetical protein LOC623954	AK144466	0.0100542	1.16594
Olfr140	olfactory receptor 140	NM_020515	0.0231	1.16619
Olfr1424	olfactory receptor 1424	NM_146681	0.0369933	1.16646
V1ri3	vomeronasal 1 receptor, I3	NM_134220	0.0305386	1.16688
4930404N11Rik	RIKEN cDNA 4930404N11 gene	NM_001014836	0.00755317	1.16724
4930451C15Rik	RIKEN cDNA 4930451C15 gene	BC115678	0.00454377	1.16734
Bpil2	bactericidal	NM_177772	0.041073	1.16752
Serpinb9g	serine (or cysteine) peptidase inhibitor, clade B, mem	NM_011455	0.0171374	1.16767
Hexb	hexosaminidase B	NM_010422	0.0231348	1.16812
Polm	polymerase (DNA directed), mu (Polm), mRNA	ENSMUST00000020767	0.0180533	1.16813
Atp5g2	ATP synthase, H+ transporting, mitochondrial F0 complex,	NM_026468	0.0181515	1.16825
Acvrl1	activin A receptor, type II-like 1	NM_009612	0.0495223	1.16828
Plxnb1	plexin B1 (Plxnb1), mRNA	ENSMUST00000072093	0.0223893	1.16853
Ctsk	cathepsin K	NM_007802	0.0110997	1.1692
Tapbp	TAP binding protein	NM_001025313	0.0412712	1.16986
Edg6	endothelial differentiation, G-protein-coupled receptor 6	NM_010102	0.0329218	1.17025
Fut9	fucosyltransferase 9	NM_010243	0.0149374	1.17056
Gad1	glutamic acid decarboxylase 1	NM_008077	0.0101954	1.17076
E330013P04Rik	RIKEN cDNA E330013P04 gene	BC076607	0.00538756	1.171
EG546723	predicted gene, EG546723	NR_003650	0.0265082	1.17159
Rapgef1	Rap guanine nucleotide exchange factor (GEF) 1	NM_001039087	0.0201051	1.17177
AY074887	cDNA sequence AY074887 (AY074887), mRNA	ENSMUST00000054018	0.00998373	1.17271
Tctex1d2	RIKEN cDNA 0610012D17 gene (0610012D17Rik), mR	ENSMUST00000014220	0.040445	1.17319
Epdr1	ependymin related protein 1 (zebrafish) (Epdr1),	ENSMUST00000002885	0.049045	1.17347
Lypd1	Ly6	NM_145100	0.00137217	1.17421
Pawr	PRKC, apoptosis, WT1, regulator	NM_054056	0.0121039	1.17449
Acad11	acyl-Coenzyme A dehydrogenase family, member 11	NM_175324	0.0197671	1.17468
Cldn13	claudin 13	NM_020504	0.0272536	1.17511
Foxq1	forkhead box Q1	NM_008239	0.0130173	1.17547
Naglu	alpha-N-acetylglucosaminidase (Sanfilippo disease IIIB)	NM_013792	0.0174532	1.17569
Zfr	zinc finger RNA binding protein	NM_011767	0.00125122	1.17578
Gpr182	G protein-coupled receptor 182	NM_007412	0.0185137	1.1759
3110001A13Rik	RIKEN cDNA 3110001A13 gene	NM_025626	0.0481029	1.17616
Chst7	carbohydrate (N-acetylglucosamino) sulfotransferase 7	NM_021715	0.0129371	1.17618
Spint2	serine protease inhibitor, Kunitz type 2	NM_011464	0.045572	1.17618
Cpt1b	carnitine palmitoyltransferase 1b, muscle	NM_009948	0.0489404	1.1768
2310079N02Rik	RIKEN cDNA 2310079N02 gene	BC025168	0.00403242	1.17686
1500035H01Rik	RIKEN cDNA 1500035H01 gene	BC010326	0.0479017	1.17691
Gm626	gene model 626, (NCBI)	XM_985917	0.0227791	1.17779
Garnl4	GTPase activating RANGAP domain-like 4	NM_001015046	0.0413389	1.1781
Upk3a	uroplakin 3A (Upk3a), mRNA	ENSMUST00000023070	0.0404745	1.1784
B230380D07Rik	RIKEN cDNA B230380D07 gene	NM_172772	0.017305	1.17845
Tigd5	tigger transposable element derived 5	NM_178646	0.0142451	1.17874
Rassf5	Ras association (RalGDS	NM_018750	0.0132643	1.17884
LOC665343	similar to HSP-90	XR_032579	0.0248454	1.17944
Lhfpl2	lipoma HMGIC fusion partner-like 2	NM_172589	0.0288387	1.17952
Olfr1301	olfactory receptor 1301	NM_146887	0.0476695	1.18022
Adm	adrenomedullin	NM_009627	0.0176586	1.18027
Ssbp4	single stranded DNA binding protein 4 (Ssbp4), mR	ENSMUST00000049908	0.0145493	1.18136
Gch1	GTP cyclohydrolase 1	NM_008102	0.0373503	1.18156
Rpp21	ribonuclease P 21 subunit (human)	NM_026308	0.0419603	1.18225
Arl5c	ADP-ribosylation factor-like 5C	NM_207231	0.0230838	1.18257
Hnrph3	heterogeneous nuclear ribonucleoprotein H3	NM_001079824	0.0260169	1.18282
Mpeg1	macrophage expressed gene 1	NM_010821	0.0186757	1.18285
Kif3c	kinesin family member 3C	NM_008445	0.0126453	1.18314
Ccbp2	chemokine binding protein 2	NM_021609	0.0331618	1.18357
Jun	Jun oncogene	NM_010591	0.0368872	1.18359
Chd7	chromodomain helicase DNA binding protein 7	NM_001081417	0.0487187	1.18375
Htra1	HtrA serine peptidase 1 (Htra1), mRNA	ENSMUST00000006367	0.0441364	1.18454
Klhl28	kelch-like 28 (Drosophila)	NM_025707	0.0213122	1.18459
Cep68	centrosomal protein 68	NM_172260	0.00559735	1.18468
Klhl31	kelch-like 31 (Drosophila)	NM_172925	0.00505277	1.18509
Taok3	TAO kinase 3	NM_001081308	0.034514	1.1853
Slc38a3	solute carrier family 38, member 3	NM_023805	0.0160584	1.18582
Pcbp4	poly(rC) binding protein 4 (Pcbp4), mRNA	ENSMUST00000024260	0.0103861	1.18656
Tuft1	tuftelin 1	NM_011656	0.00455093	1.18659
Slc16a7	solute carrier family 16 (monocarboxylic acid transporte	NM_011391	0.0360874	1.18684
Lamb2	laminin, beta 2	NM_008483	0.020146	1.18691
Krt18	keratin 18	NM_010664	0.0130962	1.18697
Hap1	huntingtin-associated protein 1	NM_010404	0.00171844	1.18698
Mppe1	metallophosphoesterase 1	NM_172630	0.0351025	1.18788
Rnf141	ring finger protein 141	NM_025999	0.0296333	1.1882
Mif4gd	MIF4G domain containing	NM_027162	0.0325436	1.19125
Cab39	calcium binding protein 39 (Cab39), mRNA	ENSMUST00000097666	0.0141876	1.1915
Dnaja4	DnaJ (Hsp40) homolog, subfamily A, member 4	NM_021422	0.0206143	1.19182
G630014P10Rik	RIKEN cDNA G630014P10 gene	NM_001081354	0.0472198	1.19212
Cox5a	cytochrome c oxidase, subunit Va	NM_007747	0.0165085	1.19308
Paqr9	progestin and adipoQ receptor family member IX	NM_198414	0.0120898	1.19328
Hgd	homogentisate 1, 2-dioxygenase	BC037628	0.00108565	1.1937
Ech1	enoyl coenzyme A hydratase 1, peroxisomal (Ech1),	ENSMUST00000066264	0.00349678	1.19431
Tmem18	transmembrane protein 18	NM_172049	0.0139624	1.19434
Emx1	empty spiracles homolog 1 (Drosophila)	NM_010131	0.0481136	1.19507
Capn2	calpain 2	NM_009794	0.0440593	1.1953
Cpne5	copine V	NM_153166	0.0101186	1.19586
Ddit3	DNA-damage inducible transcript 3 (Ddit3), mRNA	ENSMUST00000026475	0.0398497	1.19593
C230062I16Rik	RIKEN cDNA C230062I16 gene	AK138949	0.0265531	1.19631
Foxj1	forkhead box J1	NM_008240	0.0160614	1.19634
EG666421	predicted gene, EG666421	XR_035704	0.021205	1.19649
Glt1d1	glycosyltransferase 1 domain containing 1	NM_177005	0.000554131	1.19792
Itm2c	integral membrane protein 2C	NM_022417	0.0151699	1.19807
Uchl5	ubiquitin carboxyl-terminal esterase L5 (Uchl5),	ENSMUST00000018333	0.036101	1.19819
Mrpl55	mitochondrial ribosomal protein L55	BC028538	0.0176025	1.19869
Tmem127	transmembrane protein 127 (Tmem127), mRNA	ENSMUST00000035871	0.0389635	1.1987
Spg20	spastic paraplegia 20, spartin (Troyer syndrome) homolog (	NM_144895	0.021554	1.20013
Htra4	HtrA serine peptidase 4	NM_001081187	0.0274998	1.20179
Mrpl45	mitochondrial ribosomal protein L45	BC020130	0.0152047	1.20208
Cldn9	claudin 9	NM_020293	0.0476991	1.2023
Snora74a	small nucleolar RNA, H	NR_002905	0.0204845	1.20293
Tsc22d4	TSC22 domain family 4	NM_023910	0.0490052	1.20403
Eln	elastin	NM_007925	0.00361949	1.20417
ENSMUSG00000072807	predicted gene, ENSMUSG00000072807	AK033665	0.0247842	1.20504
Cep27	centrosomal protein 27 (Cep27), mRNA	ENSMUST00000028741	0.0232246	1.20581
Dmn	desmuslin	NM_201639	0.0395564	1.20634
Tmem45b	transmembrane protein 45b	NM_144936	0.013739	1.20891
Adcy1	adenylate cyclase 1	NM_009622	0.0106412	1.20912
1810020O05Rik	Riken cDNA 1810020O05 gene	XM_001478842	0.03248	1.20931
Ak5	adenylate kinase 5	NM_001081277	0.0108396	1.2105
Olfr978	olfactory receptor 978	NM_147105	0.00735602	1.21169
Olfr1213	olfactory receptor 1213 (Olfr1213), mRNA	ENSMUST00000099806	0.031302	1.2127
Hrk	harakiri, BCL2 interacting protein (contains only BH3 domain	NM_007545	0.0123002	1.21315
Cnnm1	cyclin M1	NM_031396	0.0121881	1.21419
AK220484	cDNA sequence AK220484	NM_001083628	0.00505699	1.21571
Col23a1	collagen, type XXIII, alpha 1	NM_153393	0.000670123	1.21577
V1ra3	vomeronasal 1 receptor, A3	NM_053218	0.0332793	1.21612
EG449630	predicted gene, EG449630	NR_002172	0.0301335	1.21632
Fkbp9	FK506 binding protein 9	NM_012056	0.0370137	1.21666
Tubg2	tubulin, gamma 2 (Tubg2), mRNA	ENSMUST00000043654	0.0228535	1.21833
Rhog	ras homolog gene family, member G	NM_019566	0.000421054	1.21907
Zc3h4	cDNA sequence BC057627 (BC057627), mRNA	ENSMUST00000098789	0.0350124	1.21944
Rps14	ribosomal protein S14	NM_020600	0.00439732	1.21951
Aff2	AF4	NM_008032	0.0185347	1.21985
H47	histocompatibility 47	NM_024439	0.0258232	1.22013
Gabra5	gamma-aminobutyric acid (GABA-A) receptor, subunit alpha	NM_176942	0.0110592	1.22205
Cox7a2l	cytochrome c oxidase subunit VIIa polypeptide 2	ENSMUST00000025095	0.0354575	1.22389
Ngb	neuroglobin	NM_022414	0.0137033	1.22431
Scrg1	scrapie responsive gene 1	NM_009136	0.00938324	1.22463
Stra6	stimulated by retinoic acid gene 6	BC075657	0.0228281	1.2249
6332401O19Rik	RIKEN cDNA 6332401O19 gene	NM_177013	0.0364187	1.22516
Bri3bp	Bri3 binding protein	NM_029752	0.0152768	1.22569
Cacnb1	calcium channel, voltage-dependent, beta 1 subunit	NM_031173	0.00991735	1.22588
Entpd7	ectonucleoside triphosphate diphosphohydrolase 7	NM_053103	0.015841	1.22644
Zfp36l1	zinc finger protein 36, C3H type-like 1	NM_007564	0.00584177	1.22718
Phc1	polyhomeotic-like 1 (Drosophila)	NM_007905	0.0169351	1.22736
Spire2	spire homolog 2 (Drosophila)	NM_172287	0.0348784	1.22934
Slc26a2	solute carrier family 26 (sulfate transporter), member 2	NM_007885	0.000563392	1.23047
Amigo2	adhesion molecule with Ig like domain 2	NM_178114	0.0342844	1.2313
L3mbtl3	l(3)mbt-like 3 (Drosophila)	BC085192	0.024102	1.23279
Plekhh3	pleckstrin homology domain containing, family H (with My	NM_146030	0.0424176	1.23367
1110021L09Rik	RIKEN cDNA 1110021L09 gene	XM_001474669	0.0127595	1.23496
Ptrf	polymerase I and transcript release factor	NM_008986	0.00406539	1.2354
Psmb10	proteasome (prosome, macropain) subunit, beta ty	ENSMUST00000034369	0.0168666	1.23592
Mak	male germ cell-associated kinase (Mak), mRNA	ENSMUST00000021792	0.0311876	1.2361
Sim1	single-minded homolog 1 (Drosophila)	NM_011376	0.0275702	1.23714
D10Jhu81e	DNA segment, Chr 10, Johns Hopkins University 81 expre	NM_138601	0.00241035	1.23897
LOC641170	similar to Probable ATP-dependent helicase DDX48 (DEAD	XM_918513	0.0286775	1.23993
Hsdl1	hydroxysteroid dehydrogenase like 1	NM_175185	0.0114132	1.24011
Prkca	protein kinase C, alpha (Prkca), mRNA	ENSMUST00000059595	0.0442967	1.24056
LOC100040985	hypothetical protein LOC100040985	XM_001475615	0.0363676	1.24117
Rwdd2b	RWD domain containing 2B	NM_016924	0.0141874	1.24311
2810408M09Rik	RIKEN cDNA 2810408M09 gene	NM_001007581	0.0101127	1.24317
Camk2n1	calcium	NM_025451	0.0438802	1.24359
Zbtb40	zinc finger and BTB domain containing 40	NM_198248	0.0155389	1.24715
Pak6	p21 (CDKN1A)-activated kinase 6	NM_001033254	0.0458844	1.24771
Gldc	glycine decarboxylase	NM_138595	0.00362254	1.24804
2410004B18Rik	RIKEN cDNA 2410004B18 gene	NM_025555	0.013834	1.24845
Deaf1	deformed epidermal autoregulatory factor 1 (Drosophila)	NM_016874	0.0102134	1.24918
Glra3	glycine receptor, alpha 3 subunit	NM_080438	0.0469856	1.24946
Camk2a	calcium	NM_177407	0.0192851	1.25107
Ptprb	protein tyrosine phosphatase, receptor type, B	NM_029928	0.0474078	1.25253
9430020K01Rik	RIKEN cDNA 9430020K01 gene	NM_001081963	0.00712251	1.25312
Gstm6	glutathione S-transferase, mu 6	NM_008184	0.042637	1.25431
Hcn2	hyperpolarization-activated, cyclic nucleotide-gated K+ 2	NM_008226	0.0288078	1.25578
Rpl36	ribosomal protein L36 (Rpl36), mRNA	ENSMUST00000080492	0.037203	1.25653
Sepp1	selenoprotein P, plasma, 1	NM_009155	0.0138799	1.25835
P2ry13	purinergic receptor P2Y, G-protein coupled 13	NM_028808	0.00817473	1.25861
Dpysl4	dihydropyrimidinase-like 4 (Dpysl4), mRNA	ENSMUST00000026551	0.0159059	1.25887
Mlstd1	male sterility domain containing 1	NM_178797	0.0344135	1.26097
Ugt8a	UDP galactosyltransferase 8A	NM_011674	0.0284365	1.26134
Cish	cytokine inducible SH2-containing protein	NM_009895	0.00780867	1.2625
Pdxp	pyridoxal (pyridoxine, vitamin B6) phosphatase	NM_020271	0.000113871	1.26449
Glod4	glyoxalase domain containing 4 (Glod4), mRNA	ENSMUST00000017430	0.000421714	1.26464
Foxl2	forkhead box L2	NM_012020	0.0151567	1.2665
Fzd7	frizzled homolog 7 (Drosophila)	NM_008057	0.0181093	1.26867
Spryd3	SPRY domain containing 3	NM_001033277	0.0191287	1.26922
Commd5	COMM domain containing 5	NM_025536	0.0372539	1.26977
Paqr8	progestin and adipoQ receptor family member VIII	ENSMUST00000068880	0.0188897	1.27258
Ubc	ubiquitin C	NM_019639	0.000925621	1.27266
EG436081	predicted gene, EG436081	XM_488179	0.0394607	1.27372
Tph1	tryptophan hydroxylase 1	NM_009414	0.0422609	1.27508
Snx10	sorting nexin 10	NM_028035	0.0365383	1.27563
Slc8a2	solute carrier family 8 (sodium	ENSMUST00000006175	0.01185	1.27607
Dnpep	aspartyl aminopeptidase	NM_016878	0.0450826	1.27743
Slfn3	schlafen 3	NM_011409	0.0257393	1.27835
2810428I15Rik	RIKEN cDNA 2810428I15 gene	NM_025577	0.0322341	1.27844
Met	met proto-oncogene	NM_008591	0.0272711	1.28102
Jph3	junctophilin 3	NM_020605	0.0457098	1.2818
LOC100047704	similar to chemokine receptor CX3CR1	XM_001479470	0.00694892	1.28243
Acsf2	cDNA sequence BC018371 (BC018371), mRNA	ENSMUST00000103164	0.0350346	1.28272
Il13ra1	interleukin 13 receptor, alpha 1	NM_133990	0.0453921	1.28445
1700001E04Rik	RIKEN cDNA 1700001E04 gene	BC100412	0.0295099	1.28656
Rps3a	ribosomal protein S3a (Rps3a), mRNA	ENSMUST00000029722	0.00308394	1.28816
Parc	p53-associated parkin-like cytoplasmic protein	NM_001081335	0.00437481	1.29132
Ppp2r5a	protein phosphatase 2, regulatory subunit B (B56), alpha	NM_144880	0.0110671	1.29221
Ddr2	discoidin domain receptor family, member 2	NM_022563	0.0162206	1.29389
Wfikkn2	WAP, follistatin	ENSMUST00000061469	0.0209006	1.29473
Clic6	chloride intracellular channel 6	NM_172469	0.0438221	1.29717
Kiss1r	KISS1 receptor	NM_053244	0.0227311	1.29815
B4galt5	UDP-Gal:betaGlcNAc beta 1,4-galactosyltransferase, polyp	NM_019835	0.00931481	1.29877
Acot1	acyl-CoA thioesterase 1	NM_012006	0.0207851	1.30647
EG621629	predicted gene, EG621629	XM_886036	0.0126495	1.3068
Bbs7	Bardet-Biedl syndrome 7	NM_027810	0.033079	1.30858
Ccdc32	coiled-coil domain containing 32	NM_199310	0.0474519	1.30945
Cp	ceruloplasmin	NM_007752	0.0449009	1.31173
Lgmn	legumain	NM_011175	0.00916124	1.31532
Mgat4b	mannoside acetylglucosaminyltransferase 4, isoen	ENSMUST00000041725	0.04608	1.31562
Pign	phosphatidylinositol glycan anchor biosynthesis, class N	NM_013784	0.0202688	1.31663
Lyzs	lysozyme	NM_017372	0.00161362	1.31737
EG432491	predicted gene, EG432491	XM_618803	0.00176	1.31907
Rps9	ribosomal protein S9	NM_029767	0.0386248	1.31982
Ppp2r5a	protein phosphatase 2, regulatory subunit B (B56), alpha	NM_144880	0.0113911	1.32183
Atp1a2	ATPase, Na+	NM_178405	0.0218498	1.32203
Fbln5	fibulin 5	NM_011812	0.0429715	1.32215
Decr1	2,4-dienoyl CoA reductase 1, mitochondrial	NM_026172	0.00286958	1.32683
Slc22a6	solute carrier family 22 (organic anion transporter), me	NM_008766	0.0470127	1.33809
Grb14	growth factor receptor bound protein 14	NM_016719	0.0051207	1.33915
Gfap	glial fibrillary acidic protein (Gfap), mRNA	ENSMUST00000067444	0.0475992	1.3448
1700001E04Rik	RIKEN cDNA 1700001E04 gene	BC100412	0.033596	1.34546
Dock6	dedicator of cytokinesis 6	NM_177030	0.00689848	1.34549
D2hgdh	D-2-hydroxyglutarate dehydrogenase	NM_178882	0.0292027	1.3508
EG623818	predicted gene, EG623818	XM_888318	0.0222661	1.35163
Bcat2	branched chain aminotransferase 2, mitochondrial	NM_009737	0.0190589	1.35471
Ppp2r5a	protein phosphatase 2, regulatory subunit B (B56), alpha	NM_144880	0.00407932	1.3617
EG432825	predicted gene, EG432825	NM_001024706	0.0319354	1.36242
Bmp6	bone morphogenetic protein 6	NM_007556	0.0345414	1.37007
Aebp1	AE binding protein 1 (Aebp1), mRNA	ENSMUST00000102923	0.0101612	1.37019
Pltp	phospholipid transfer protein	NM_011125	0.0230954	1.37181
Ptgds	prostaglandin D2 synthase (brain)	NM_008963	0.000942246	1.37858
Tmub2	transmembrane and ubiquitin-like domain containing 2	BC029841	0.0276013	1.38
Apoe	apolipoprotein E (Apoe), mRNA	ENSMUST00000003066	0.0302074	1.38466
Htr2a	5-hydroxytryptamine (serotonin) receptor 2A	NM_172812	0.047847	1.38505
Ndn	necdin	NM_010882	0.0218706	1.39125
Necab1	N-terminal EF-hand calcium binding protein 1	NM_178617	0.000531025	1.41479
Olfr566	olfactory receptor 566	NM_001011536	0.0002875	1.41491
Tgm2	transglutaminase 2, C polypeptide	NM_009373	0.00356818	1.4446
Cyb561	cytochrome b-561	NM_007805	0.00645238	1.44556
Agt	angiotensinogen (serpin peptidase inhibitor, clade A, member	NM_007428	0.00988117	1.4461
Ccdc56	coiled-coil domain containing 56	NM_026618	0.00747995	1.46169
LOC100041482	similar to cadherin-11	XR_032700	0.0146411	1.46567
Rgs4	regulator of G-protein signaling 4	NM_009062	0.011794	1.4998
Scp2	sterol carrier protein 2, liver	NM_011327	0.00199921	1.52185
Slc6a13	solute carrier family 6 (neurotransmitter transporter, G	NM_144512	0.0224876	1.52968
Rpl34	ribosomal protein L34	NM_001005859	0.00203352	1.55977
Mid1	midline 1	NM_010797	0.00129246	1.56038
Rpl34	ribosomal protein L34	NM_001005859	0.00246555	1.56623
Rpl34	ribosomal protein L34	NM_001005859	0.00536826	1.62227
Ggh	gamma-glutamyl hydrolase	NM_010281	0.00323744	1.62913
Ggh	gamma-glutamyl hydrolase	NM_010281	0.00323744	1.62913
Chmp1a	chromatin modifying protein 1A	NM_145606	0.00121135	1.65613
Hmgcs2	3-hydroxy-3-methylglutaryl-Coenzyme A synthase 2	NM_008256	0.00039699	1.70588
Adat2	adenosine deaminase, tRNA-specific 2, TAD2 homolog (S. cer	NM_025748	0.0020622	1.72604
Rpl34	ribosomal protein L34	NM_001005859	0.00206563	1.82118
Acp1	acid phosphatase 1, soluble	NM_001110239	0.00524836	1.92995
Serpina3n	serine (or cysteine) peptidase inhibitor, clade A, mem	NM_009252	0.000594531	2.97361
EG668144	predicted gene, EG668144	XM_994545	0.000166742	3.97678

## Sheet: P18
Gene Symbol	Gene Title	RefSeq ID	p-value(eIF2Bmut vs WT)	FoldChange(eIF2Bmut vs WT)
Ccl21a	chemokine (C-C motif) ligand 21a	NM_011335	0.000377251	-8.05027
Gpr137b-ps	G protein-coupled receptor 137B, pseudogene	NR_003568	0.0318986	-2.81921
Cthrc1	collagen triple helix repeat containing 1	NM_026778	0.00818518	-2.57877
Olfml3	olfactomedin-like 3	NM_133859	0.00169226	-2.24814
Agxt2l1	alanine-glyoxylate aminotransferase 2-like 1	NM_027907	0.00146292	-2.0986
Dusp1	dual specificity phosphatase 1 (Dusp1), mRNA	ENSMUST00000025025	0.00201627	-1.9589
Npas4	neuronal PAS domain protein 4	NM_153553	0.0325263	-1.90803
Msr2	macrophage scavenger receptor 2	NM_030707	0.00743692	-1.87775
Ndufs5	NADH dehydrogenase (ubiquinone) Fe-S protein 5	NM_001030274	0.0263151	-1.87003
Cyr61	cysteine rich protein 61	NM_010516	0.0108808	-1.84844
Nr4a1	nuclear receptor subfamily 4, group A, member 1 (	ENSMUST00000023779	0.0132651	-1.82159
Btg2	B-cell translocation gene 2, anti-proliferative	NM_007570	0.00497551	-1.80989
Phtf1	putative homeodomain transcription factor 1 (Phtf	ENSMUST00000063717	8.89091e-05	-1.6203
Pgcp	plasma glutamate carboxypeptidase	NM_018755	0.0086525	-1.61224
Scnm1	sodium channel modifier 1	NM_027013	0.000665991	-1.52771
Arc	activity regulated cytoskeletal-associated protein	NM_018790	0.0227639	-1.51219
Utp18	UTP18, small subunit (SSU) processome component, homolo	NM_001013375	0.00523184	-1.50196
Oxsm	3-oxoacyl-ACP synthase, mitochondrial	NM_027695	0.0013252	-1.49597
Abhd1	abhydrolase domain containing 1	NR_003522	0.0255635	-1.49007
Zfp697	zinc finger protein 697	NM_172863	0.00904614	-1.45321
Comt	catechol-O-methyltransferase (Comt), mRNA	ENSMUST00000115609	0.000109049	-1.45209
Ier2	immediate early response 2	NM_010499	0.00590944	-1.44467
Ppp1r12b	protein phosphatase 1, regulatory (inhibitor) subuni	NM_001081307	0.0155993	-1.43661
Tmem44	transmembrane protein 44	NM_172614	0.00438972	-1.4242
Ndn	necdin	NM_010882	0.0030615	-1.42266
Tnni1	troponin I, skeletal, slow 1	NM_021467	0.00391614	-1.41686
Ube2e2	ubiquitin-conjugating enzyme E2E 2 (UBC4	NM_144839	0.00124804	-1.39879
Phgdh	3-phosphoglycerate dehydrogenase	NM_016966	0.00355305	-1.39182
Nnt	nicotinamide nucleotide transhydrogenase	NR_003544	0.0408469	-1.38769
Rbm3	RNA binding motif protein 3	NM_016809	0.00608247	-1.38326
Ptpn3	protein tyrosine phosphatase, non-receptor type 3	ENSMUST00000043585	0.00116931	-1.36667
Cirbp	cold inducible RNA binding protein	NM_007705	0.00390591	-1.36421
Gm447	gene model 447, (NCBI)	BC025881	0.034132	-1.36178
Trappc2l	trafficking protein particle complex 2-like (T	ENSMUST00000015157	0.0105958	-1.34469
Lsm11	U7 snRNP-specific Sm-like protein LSM11	NM_028185	0.0117247	-1.34188
Dynlt1	dynein light chain Tctex-type 1 (Dynlt1), mRNA	ENSMUST00000092966	0.0465457	-1.33799
Tmem196	transmembrane protein 196	XM_901373	0.00374432	-1.33241
Gadd45b	growth arrest and DNA-damage-inducible 45 beta	NM_008655	0.0163358	-1.32916
Rpl30	ribosomal protein L30	BC069949	0.00490876	-1.32599
Alg6	asparagine-linked glycosylation 6 homolog (yeast, alpha-	NM_001081264	0.0123161	-1.32301
Gsto1	glutathione S-transferase omega 1	NM_010362	0.0425502	-1.32194
Jph1	junctophilin 1	AK081751	0.000879945	-1.3216
Serpinb8	serine (or cysteine) peptdiase inhibitor, clade B, memb	NM_011459	0.0112662	-1.31801
C1qdc2	C1q domain containing 2	NM_026125	0.0258314	-1.30335
Apoa1bp	apolipoprotein A-I binding protein	NM_144897	0.000723592	-1.30022
Arpc5	actin related protein 2	NM_026369	0.0135423	-1.29912
Kctd13	potassium channel tetramerisation domain containing 13	NM_172747	0.00882781	-1.29744
Fzd6	frizzled homolog 6 (Drosophila) (Fzd6), mRNA	ENSMUST00000022906	0.0199224	-1.29608
Trim25	tripartite motif protein 25	NM_009546	0.0401869	-1.29346
Wnt2b	wingless related MMTV integration site 2b	NM_009520	0.0159065	-1.28976
D330050I23Rik	RIKEN cDNA D330050I23 gene	XR_035220	0.0103113	-1.28734
Me3	malic enzyme 3, NADP(+)-dependent, mitochondrial (M	ENSMUST00000032856	0.0328541	-1.28526
Arl4d	ADP-ribosylation factor-like 4D	NM_025404	0.0406354	-1.2852
Cpox	coproporphyrinogen oxidase	NM_007757	0.0221067	-1.28477
Ap4b1	adaptor-related protein complex AP-4, beta 1 (Ap4	ENSMUST00000047285	0.00897825	-1.28259
Pdss2	prenyl (solanesyl) diphosphate synthase, subunit 2	NM_027772	0.00155034	-1.2795
Abhd10	abhydrolase domain containing 10	NM_172511	0.0487681	-1.27461
Atf4	activating transcription factor 4	NM_009716	0.0354227	-1.27223
Med8	mediator of RNA polymerase II transcription, subunit 8 homo	NM_020000	0.0302007	-1.26953
Asah2	N-acylsphingosine amidohydrolase 2	NM_018830	0.0463097	-1.26921
Dgka	diacylglycerol kinase, alpha	NM_016811	0.0250777	-1.26853
Junb	Jun-B oncogene	NM_008416	0.0365301	-1.26322
Jph1	junctophilin 1	NM_020604	0.00117911	-1.25963
Ifit2	interferon-induced protein with tetratricopeptide repeats	NM_008332	0.0349731	-1.25854
Mtf2	metal response element binding transcription factor 2	NM_013827	0.0156711	-1.25721
Fancm	Fanconi anemia, complementation group M	NM_178912	0.00625951	-1.24982
LOC669393	similar to ribosomal protein L22	XM_001473319	0.0235251	-1.24938
Psmd6	proteasome (prosome, macropain) 26S subunit, non-	ENSMUST00000022256	0.00134757	-1.24661
Mkx	mohawk	NM_177595	0.0106165	-1.24562
Adamts3	ADAM metallopeptidase with thrombospondin type 1 moti	NM_001081401	0.0374201	-1.24551
Tdp1	tyrosyl-DNA phosphodiesterase 1	BC065162	0.00675848	-1.24494
Slc35a5	solute carrier family 35, member A5	NM_028756	0.0170536	-1.24164
Emp2	epithelial membrane protein 2	NM_007929	0.0389994	-1.24021
Gm129	gene model 129, (NCBI)	NM_001033302	0.0269673	-1.23874
Hrasls	HRAS-like suppressor	NM_013751	0.0380204	-1.23679
Tbc1d24	TBC1 domain family, member 24	NM_173186	0.014004	-1.23618
Snapin	SNAP-associated protein	NM_133854	0.000732712	-1.23602
Ptgs2	prostaglandin-endoperoxide synthase 2	NM_011198	0.0105035	-1.23312
Lynx1	Ly6	NM_011838	0.0291284	-1.2318
Nkiras1	NFKB inhibitor interacting Ras-like protein 1	NM_023526	0.0349809	-1.23084
Inpp5b	inositol polyphosphate-5-phosphatase B	NM_008385	0.00546411	-1.23021
Slc7a6	solute carrier family 7 (cationic amino acid transporter,	NM_178798	0.0354732	-1.22977
Rnasel	ribonuclease L (2', 5'-oligoisoadenylate synthetase-depen	NM_011882	0.037782	-1.22862
Mex3b	mex3 homolog B (C. elegans)	AK173330	0.0499847	-1.2286
Usp53	ubiquitin specific peptidase 53	NM_133857	0.0146478	-1.22743
Lrrc27	leucine rich repeat containing 27	NM_027164	0.0176608	-1.22511
Nxph1	neurexophilin 1	NM_008751	0.0183709	-1.22507
Rabl4	RAB, member of RAS oncogene family-like 4	NM_025931	0.0228239	-1.22456
Iigp1	interferon inducible GTPase 1	NM_021792	0.0354246	-1.22349
Cdc42ep3	CDC42 effector protein (Rho GTPase binding) 3	ENSMUST00000068958	0.0093052	-1.22303
Tmod1	tropomodulin 1	NM_021883	0.042748	-1.22295
Yipf2	Yip1 domain family, member 2	NM_138303	0.00850264	-1.22225
Amigo3	adhesion molecule with Ig like domain 3	NM_177275	0.0196641	-1.22211
Lss	lanosterol synthase (Lss), mRNA	ENSMUST00000048678	0.0485744	-1.2219
Olfr1303	olfactory receptor 1303	NM_146402	0.00983868	-1.22171
Ldoc1	leucine zipper, down-regulated in cancer 1 (Ldoc1	ENSMUST00000075983	0.00695508	-1.22025
Cby1	chibby homolog 1 (Drosophila)	NM_028634	0.0166386	-1.22016
Timm17a	translocase of inner mitochondrial membrane 17a	NM_011590	0.00256185	-1.21897
Mkrn3	makorin, ring finger protein, 3	NM_011746	0.0107069	-1.21732
Thrb	thyroid hormone receptor beta (Thrb), mRNA	ENSMUST00000022304	0.000862351	-1.21683
Rtcd1	RNA terminal phosphate cyclase domain 1 (Rtcd1),	ENSMUST00000000348	0.000796917	-1.21619
Hspb8	heat shock protein 8	NM_030704	0.0441182	-1.21425
D4Wsu114e	DNA segment, Chr 4, Wayne State University 114, exp	NM_001025365	0.0377169	-1.21375
Nup133	nucleoporin 133	NM_172288	0.0318465	-1.21292
Gtpbp3	GTP binding protein 3	NM_032544	0.0483696	-1.21192
Slc24a2	solute carrier family 24 (sodium	NM_172426	0.00155901	-1.21185
Srrd	SRR1 domain containing	NM_027323	0.0150857	-1.21158
Baalc	brain and acute leukemia, cytoplasmic	NM_080640	0.00543975	-1.21014
Nfyb	nuclear transcription factor-Y beta	NM_010914	0.00182999	-1.20739
Gbp5	guanylate nucleotide binding protein 5 (Gbp5), mRN	ENSMUST00000090127	0.0189973	-1.20678
Mapkbp1	mitogen activated protein kinase binding protein 1	NM_011941	0.0049368	-1.20661
Trnt1	tRNA nucleotidyl transferase, CCA-adding, 1	NM_027296	0.037233	-1.20498
Rpap3	RNA polymerase II associated protein 3	NM_028003	0.00316296	-1.20479
Trim41	tripartite motif-containing 41	NM_145377	0.047885	-1.20442
Dusp6	dual specificity phosphatase 6	NM_026268	0.00919703	-1.20432
Hdgf	hepatoma-derived growth factor (Hdgf), mRNA	ENSMUST00000005017	0.0145875	-1.20395
Aste1	asteroid homolog 1 (Drosophila)	NM_025651	0.0323281	-1.20337
LOC620499	similar to hCG1782167	XM_484354	0.00353943	-1.20283
Palmd	palmdelphin	NM_023245	0.00339343	-1.20231
Sesn2	sestrin 2	NM_144907	0.0241811	-1.20163
Tle1	transducin-like enhancer of split 1, homolog of Drosophila	NM_011599	0.0149013	-1.20103
Rassf1	Ras association (RalGDS	NM_019713	0.0179635	-1.19923
Cox15	COX15 homolog, cytochrome c oxidase assembly protein (yeas	NM_144874	0.0245801	-1.19914
LOC100039528	similar to hCG2038359	XM_001473061	0.0266789	-1.19908
B3galnt2	UDP-GalNAc:betaGlcNAc beta 1,3-galactosaminyltransferas	NM_178640	0.028642	-1.19896
Etv3	ets variant gene 3	NM_001083318	0.0212406	-1.19874
Acad11	acyl-Coenzyme A dehydrogenase family, member 11	NM_175324	0.029353	-1.19865
LOC100043771	similar to Josephin domain containing 1	XM_001480984	0.0186347	-1.19858
Tmem74	transmembrane protein 74 (Tmem74), mRNA	ENSMUST00000067469	0.00635671	-1.19843
Gba	glucosidase, beta, acid	NM_008094	0.0441862	-1.19821
Ccnj	cyclin J	NM_172839	0.0174838	-1.19794
Spry2	sprouty homolog 2 (Drosophila)	NM_011897	0.0226745	-1.1973
Arhgef11	Rho guanine nucleotide exchange factor (GEF) 11	NM_001003912	0.00276732	-1.19701
Ankrd45	ankyrin repeat domain 45	BC049713	0.0123085	-1.19591
Cntnap3	contactin associated protein-like 3	NM_001081129	0.0140665	-1.19475
Tm6sf1	transmembrane 6 superfamily member 1 (Tm6sf1), m	ENSMUST00000041890	0.0257497	-1.19447
Sat2	spermidine	NM_026991	0.00319658	-1.19439
Mylip	myosin regulatory light chain interacting protein	NM_153789	0.0187921	-1.19416
D330050I23Rik	RIKEN cDNA D330050I23 gene	XR_035220	0.0149495	-1.19381
Cdh8	cadherin 8	NM_001039154	0.00440243	-1.19318
BB146404	expressed sequence BB146404	NM_178908	0.0318448	-1.19307
Pcdhb19	protocadherin beta 19	NM_053144	0.0472197	-1.19303
Lphn2	latrophilin 2	NM_001081298	0.0208853	-1.19262
Zranb1	zinc finger, RAN-binding domain containing 1	NM_207302	0.0133058	-1.18957
Grwd1	glutamate-rich WD repeat containing 1	AB001539	0.0239115	-1.18905
Osgep	O-sialoglycoprotein endopeptidase	NM_133676	0.0206151	-1.18827
Hnrnpr	heterogeneous nuclear ribonucleoprotein R	NM_028871	0.0190627	-1.18797
Rnaseh2a	ribonuclease H2, large subunit	NM_027187	0.0163207	-1.18751
Herc3	hect domain and RLD 3 (Herc3), mRNA	ENSMUST00000041401	0.000520047	-1.18704
Slc7a8	solute carrier family 7 (cationic amino acid transporter,	NM_016972	0.0409476	-1.1869
Slc27a3	solute carrier family 27 (fatty acid transporte	ENSMUST00000029541	0.0219089	-1.18689
Exosc2	exosome component 2	NM_144886	0.0131715	-1.18503
Klhl29	kelch-like 29 (Drosophila)	BC065168	0.00458404	-1.18432
Ttrap	Traf and Tnf receptor associated protein	NM_019551	0.0359708	-1.18426
Ccng2	cyclin G2	BC060180	0.0351027	-1.18405
Ctsk	cathepsin K	NM_007802	0.000635285	-1.18394
Tmprss7	transmembrane serine protease 7	NM_172455	0.0163136	-1.18339
Exoc2	exocyst complex component 2	NM_025588	0.000556397	-1.18127
Tbccd1	TBCC domain containing 1	NM_001081368	0.0312075	-1.18069
Trib1	tribbles homolog 1 (Drosophila)	NM_144549	0.0329076	-1.18034
Ccl12	chemokine (C-C motif) ligand 12	NM_011331	0.0119227	-1.1801
Atp6v1c1	ATPase, H+ transporting, lysosomal V1 subunit	ENSMUST00000022904	0.00617609	-1.17968
Sohlh1	spermatogenesis and oogenesis specific basic helix-loo	NM_001001714	0.0115941	-1.17952
Coq10a	coenzyme Q10 homolog A (yeast)	NM_001081040	0.00935453	-1.17915
Rgp1	RGP1 retrograde golgi transport homolog (S. cerevisiae)	NM_172866	0.00968468	-1.17888
Adh1	alcohol dehydrogenase 1 (class I)	NM_007409	0.00882149	-1.17802
Pi4k2a	phosphatidylinositol 4-kinase type 2 alpha	NM_145501	0.00928874	-1.17688
Dock7	dedicator of cytokinesis 7	NM_026082	0.0172686	-1.17679
Id3	inhibitor of DNA binding 3	NM_008321	0.0417921	-1.17673
Rerg	RAS-like, estrogen-regulated, growth-inhibitor (Re	ENSMUST00000032347	0.0453946	-1.17662
Ankrd15	ankyrin repeat domain 15	NM_181404	0.016138	-1.17658
Lancl1	LanC (bacterial lantibiotic synthetase component C)-like	NM_021295	0.0115988	-1.17609
Mef2d	myocyte enhancer factor 2D	BC040217	0.0179721	-1.17596
Got1	glutamate oxaloacetate transaminase 1, soluble (Go	ENSMUST00000026196	0.00114265	-1.17585
Rab11fip2	RAB11 family interacting protein 2 (class I)	NM_001033172	0.00608655	-1.17537
Pik3cd	phosphatidylinositol 3-kinase catalytic delta polypeptide	NM_008840	0.0352428	-1.17504
Ptp4a3	protein tyrosine phosphatase 4a3	NM_008975	0.0367368	-1.1747
Lgi2	leucine-rich repeat LGI family, member 2	NM_144945	0.0484323	-1.17427
D330017J20Rik	RIKEN cDNA D330017J20 gene	NM_177204	0.0032996	-1.17377
Nipa1	non imprinted in Prader-Willi	NM_153578	0.0326823	-1.17368
Ppp1r12b	protein phosphatase 1, regulatory (inhibitor) subuni	NM_001081307	0.0294313	-1.17341
Sstr1	somatostatin receptor 1	NM_009216	0.0493666	-1.17321
Pam	peptidylglycine alpha-amidating monooxygenase	NM_013626	0.0152516	-1.17174
Adcy1	adenylate cyclase 1	NM_009622	0.015426	-1.17122
Slc25a27	solute carrier family 25, member 27 (Slc25a27)	ENSMUST00000024705	0.0333122	-1.171
Nubp2	nucleotide binding protein 2 (Nubp2), mRNA	ENSMUST00000044252	0.0145548	-1.17098
B4galnt4	beta-1,4-N-acetyl-galactosaminyl transferase 4	NM_177897	0.0132935	-1.1707
Tmem81	transmembrane protein 81 (Tmem81), mRNA	ENSMUST00000058167	0.0465368	-1.17065
Macrod2	MACRO domain containing 2	NM_001013802	0.025266	-1.17063
Pex5l	peroxisomal biogenesis factor 5-like	NM_021483	0.00461742	-1.17061
S100a16	S100 calcium binding protein A16	NM_026416	0.00699675	-1.1702
Tnrc4	trinucleotide repeat containing 4	NM_172434	0.00446504	-1.17002
Sacs	sacsin	NM_172809	0.0253946	-1.16947
Thbs3	thrombospondin 3 (Thbs3), mRNA	ENSMUST00000029682	0.0253481	-1.16936
Exph5	exophilin 5	NM_176846	0.0144992	-1.1692
Dock9	dedicator of cytokinesis 9	NM_001081039	0.0126793	-1.16865
Rsph1	radial spoke head 1 homolog (Chlamydomonas)	NM_025290	0.00619891	-1.16856
Unc84a	unc-84 homolog A (C. elegans)	NM_024451	0.0362039	-1.16855
Tnfrsf17	tumor necrosis factor receptor superfamily, member 17	NM_011608	0.00854535	-1.16817
RP23-136K12.4	putative phosphatase	NM_008916	0.00289896	-1.168
Gk5	glycerol kinase 5 (putative)	NM_177352	0.0128594	-1.16781
Slc30a5	solute carrier family 30 (zinc transporter), member 5	NM_022885	0.0290904	-1.16746
Zfp74	zinc finger protein 74	BC034883	0.0166856	-1.16728
Cstf2t	cleavage stimulation factor, 3' pre-RNA subunit 2, tau	NM_031249	6.13537e-05	-1.16707
Gbe1	glucan (1,4-alpha-), branching enzyme 1	NM_028803	0.00268067	-1.16665
Epha4	Eph receptor A4	NM_007936	0.00693073	-1.16549
Cdh12	cadherin 12	NM_001008420	0.00975708	-1.16538
Ifna2	interferon alpha 2	NM_010503	0.0228808	-1.16487
Atm	ataxia telangiectasia mutated homolog (human)	NM_007499	0.0440344	-1.16415
Arl3	ADP-ribosylation factor-like 3	NM_019718	0.0137406	-1.1641
Hif1an	hypoxia-inducible factor 1, alpha subunit inhibitor	NM_176958	0.000758254	-1.16288
Neu1	neuraminidase 1 (Neu1), mRNA	ENSMUST00000007253	0.0079751	-1.16266
Sgcb	sarcoglycan, beta (dystrophin-associated glycoprotein)	NM_011890	0.0196296	-1.16262
Itgb8	integrin beta 8	NM_177290	0.0344244	-1.16247
Pou5f1	POU domain, class 5, transcription factor 1	NM_013633	0.0309414	-1.16235
Setdb2	SET domain, bifurcated 2	NM_001081024	0.00138595	-1.16225
Snn	stannin	BC038475	0.000306738	-1.16213
Fbxo32	F-box protein 32	NM_026346	0.0131115	-1.16199
Etnk2	ethanolamine kinase 2	NM_175443	0.011038	-1.16187
Zc3h6	zinc finger CCCH type containing 6	NM_178404	0.0435172	-1.16186
Nt5e	5' nucleotidase, ecto	NM_011851	0.0170428	-1.16117
Zfp30	zinc finger protein 30	NM_013705	0.00324349	-1.16112
Prkcd	protein kinase C, delta (Prkcd), mRNA	ENSMUST00000112210	0.0295721	-1.15961
Hexdc	hexosaminidase (glycosyl hydrolase family 20, catalytic	NM_001001333	0.00498774	-1.15905
Fhod3	formin homology 2 domain containing 3	NM_175276	0.0155241	-1.15891
Zdhhc16	zinc finger, DHHC domain containing 16 (Zdhhc16	ENSMUST00000026154	0.0372511	-1.1579
Parl	presenilin associated, rhomboid-like	NM_001005767	0.00194321	-1.15785
Prdm8	PR domain containing 8	NM_029947	0.00703232	-1.15774
Ccdc49	coiled-coil domain containing 49 (Ccdc49), mRNA	ENSMUST00000018685	0.018417	-1.15769
Afg3l2	AFG3(ATPase family gene 3)-like 2 (yeast)	NM_027130	0.0153754	-1.15743
Xrn1	5'-3' exoribonuclease 1	NM_011916	0.00192807	-1.15716
Stx17	syntaxin 17	NM_026343	0.0368986	-1.15674
Notch1	Notch gene homolog 1 (Drosophila) (Notch1), mRNA	ENSMUST00000028288	0.0339842	-1.15668
Phf14	PHD finger protein 14	NM_029404	0.0251906	-1.1564
Atrn	attractin	NM_009730	0.00134034	-1.15585
Jmjd2a	jumonji domain containing 2A (Jmjd2a), mRNA	ENSMUST00000050288	0.0246184	-1.15566
Mmab	methylmalonic aciduria (cobalamin deficiency) type B homolo	NM_029956	0.0106381	-1.15537
Zbed4	zinc finger, BED domain containing 4	NM_181412	0.0226307	-1.15521
Lypd6	LY6	NM_177139	0.00795042	-1.15476
Cbx7	chromobox homolog 7	NM_144811	0.023657	-1.15455
Paqr3	progestin and adipoQ receptor family member III	NM_198422	0.00522649	-1.15425
Fjx1	four jointed box 1 (Drosophila)	NM_010218	0.0428266	-1.1537
Ccdc90a	coiled-coil domain containing 90A	NM_001081059	0.0497199	-1.15365
Frmpd4	FERM and PDZ domain containing 4	NM_001033330	0.00931204	-1.15326
Lyar	Ly1 antibody reactive clone (Lyar), mRNA	ENSMUST00000087514	0.0264587	-1.15319
Arl5c	ADP-ribosylation factor-like 5C	NM_207231	0.0283665	-1.15317
Hnrph2	heterogeneous nuclear ribonucleoprotein H2	NM_019868	0.0487842	-1.15297
Olfr482	olfactory receptor 482	NM_146733	0.0241004	-1.1528
Zfp294	zinc finger protein 294	NM_001081068	0.0206468	-1.15273
Zbed4	zinc finger, BED domain containing 4	NM_181412	0.000263251	-1.1522
Fnbp1l	formin binding protein 1-like	NM_153118	0.0356222	-1.1521
Ogfr	opioid growth factor receptor (Ogfr), mRNA	ENSMUST00000029087	0.00375052	-1.15133
Ccl8	chemokine (C-C motif) ligand 8	NM_021443	0.0494455	-1.15126
Hs3st5	heparan sulfate (glucosamine) 3-O-sulfotransferase 5	NM_001081208	0.0228118	-1.15065
Hnrph2	heterogeneous nuclear ribonucleoprotein H2	NM_019868	0.0446137	-1.15063
Trmt6	tRNA methyltransferase 6 homolog (S. cerevisiae)	BC049083	0.0380262	-1.15031
Adck2	aarF domain containing kinase 2	NM_178873	0.0381445	-1.15019
Wbp7	WW domain binding protein 7	NM_029274	0.00476856	-1.14995
Heca	headcase homolog (Drosophila)	NM_001033432	0.0169257	-1.14981
Scn2a1	sodium channel, voltage-gated, type II, alpha 1	NM_001099298	0.0117312	-1.14949
Rlbp1l2	retinaldehyde binding protein 1-like 2	NM_175448	0.0280324	-1.14948
Slc6a15	solute carrier family 6 (neurotransmitter transporter),	NM_175328	0.0258709	-1.14868
Ing2	inhibitor of growth family, member 2	NM_023503	0.00042928	-1.14826
Me1	malic enzyme 1, NADP(+)-dependent, cytosolic (Me1),	ENSMUST00000034989	0.021402	-1.14811
Slc45a1	solute carrier family 45, member 1 (Slc45a1), m	ENSMUST00000037827	0.0269553	-1.14794
Extl2	exotoses (multiple)-like 2	NM_021388	0.000435444	-1.14765
Ttc9	tetratricopeptide repeat domain 9	NM_001033149	0.0233021	-1.14735
Camk2g	calcium	NM_178597	0.0191988	-1.14713
Sorcs3	sortilin-related VPS10 domain containing receptor 3	NM_025696	0.0377464	-1.14643
Grin2a	glutamate receptor, ionotropic, NMDA2A (epsilon 1)	NM_008170	0.0495426	-1.14641
Tubgcp6	tubulin, gamma complex associated protein 6	BC057626	0.0124766	-1.14612
Sestd1	SEC14 and spectrin domains 1	NM_175465	0.0251478	-1.14604
Ankfy1	ankyrin repeat and FYVE domain containing 1	NM_009671	0.00104489	-1.14555
Tmem8	transmembrane protein 8 (five membrane-spanning domains)	NM_021793	0.0238991	-1.14549
Eif2b5	eukaryotic translation initiation factor 2B, subunit 5 ep	NM_172265	0.0192412	-1.14509
Rapgefl1	Rap guanine nucleotide exchange factor (GEF)-like 1	NM_001080925	0.00478246	-1.14494
Slc35f2	solute carrier family 35, member F2	NM_028060	0.00396255	-1.14481
Hel308	helicase, mus308-like (Drosophila)	NM_001081107	7.75497e-05	-1.14445
Spag1	sperm associated antigen 1	NM_012031	0.0129911	-1.1444
Rab35	RAB35, member RAS oncogene family	NM_198163	0.0184831	-1.14421
Wbp11	WW domain binding protein 11 (Wbp11), mRNA	ENSMUST00000032340	0.00329776	-1.14393
Sirt1	sirtuin 1 (silent mating type information regulation 2, ho	NM_019812	0.0145904	-1.14363
Sephs2	selenophosphate synthetase 2	NM_009266	0.0489797	-1.14343
Ewsr1	Ewing sarcoma breakpoint region 1	NM_007968	0.0250623	-1.14306
Ncoa6	nuclear receptor coactivator 6	NM_019825	0.00122052	-1.14281
Boc	biregional cell adhesion molecule-related	NM_172506	0.00719384	-1.14268
Sema4c	sema domain, immunoglobulin domain (Ig), transmembrane dom	AK173247	0.0490312	-1.14238
Trpc4	transient receptor potential cation channel, subfamily C,	NM_016984	0.00109228	-1.14236
Hnrpd	heterogeneous nuclear ribonucleoprotein D	NM_001077265	0.0152983	-1.14221
Tagln3	transgelin 3	NM_019754	0.00677029	-1.1419
Cdc26	cell division cycle 26	NM_139291	0.00786441	-1.14184
Gucy1a3	guanylate cyclase 1, soluble, alpha 3	NM_021896	6.14769e-06	-1.14178
Intu	inturned planar cell polarity effector homolog (Drosophila)	NM_175515	0.00635006	-1.14153
Nr2e1	nuclear receptor subfamily 2, group E, member 1 (	ENSMUST00000019938	0.0211172	-1.14117
Rassf3	Ras association (RalGDS	NM_138956	0.0221989	-1.14076
Moap1	modulator of apoptosis 1	AK010878	0.0432307	-1.14071
C230078M08Rik	RIKEN cDNA C230078M08 gene	NM_176995	0.0301439	-1.14064
Spo11	sporulation protein, meiosis-specific, SPO11 homolog (S. c	NM_012046	0.0241129	-1.14064
Lars	leucyl-tRNA synthetase	NM_134137	0.0124058	-1.14044
Ociad2	OCIA domain containing 2	NM_026950	0.012433	-1.14019
LOC100041819	similar to fus-like protein	XR_033181	0.00144422	-1.14015
Slc4a10	solute carrier family 4, sodium bicarbonate cotransporte	NM_033552	0.0368345	-1.14006
Tnrc6c	trinucleotide repeat containing 6C	NM_198022	0.0209309	-1.13978
LOC665553	similar to membrane-associated ring finger (C3HC4) 5	XR_035608	0.0298933	-1.13958
Mknk1	MAP kinase-interacting serine	NM_021461	0.00640649	-1.13898
Sh2d3c	SH2 domain containing 3C	NM_013781	0.0145816	-1.13864
Lias	lipoic acid synthetase (Lias), mRNA	ENSMUST00000031101	0.0129583	-1.13859
Nlrp4e	NLR family, pyrin domain containing 4E (Nlrp4e),	ENSMUST00000076470	0.00721444	-1.13848
Dnaja3	DnaJ (Hsp40) homolog, subfamily A, member 3 (Dna	ENSMUST00000060067	0.0237356	-1.13826
Polr3e	polymerase (RNA) III (DNA directed) polypeptide E	NM_025298	0.00503721	-1.13765
Zbtb16	zinc finger and BTB domain containing 16	NM_001033324	0.0257481	-1.13722
Tcerg1	transcription elongation regulator 1 (CA150)	NM_001039474	0.000806355	-1.13712
Gopc	golgi associated PDZ and coiled-coil motif containing	NM_053187	0.00155366	-1.13682
Msh2	mutS homolog 2 (E. coli)	NM_008628	0.0121351	-1.13678
Zfp280b	zinc finger protein 280b	NM_177475	0.0190471	-1.13622
Fgfr3	fibroblast growth factor receptor 3	NM_008010	0.00251455	-1.13586
Pacrg	Park2 co-regulated	NM_027032	0.0270483	-1.1358
Art3	ADP-ribosyltransferase 3	NM_181728	0.00895439	-1.13563
D0HXS9928E	DNA segment, human DXS9928E	NM_138607	0.0232174	-1.1356
Thap6	THAP domain containing 6	XM_980102	0.0474946	-1.1356
Bcl7c	B-cell CLL	NM_009746	0.000406082	-1.13542
Zfp294	zinc finger protein 294	NM_001081068	0.0256486	-1.13495
Parn	poly(A)-specific ribonuclease (deadenylation nuclease)	NM_028761	0.0493844	-1.13456
Slc17a8	solute carrier family 17 (sodium-dependent inorganic pho	NM_182959	0.00763117	-1.13416
Kctd2	potassium channel tetramerisation domain containi	ENSMUST00000103035	0.0155576	-1.13381
Bcl7a	B-cell CLL	NM_029850	0.00398298	-1.13351
Kcna4	potassium voltage-gated channel, shaker-related s	ENSMUST00000037012	0.0228224	-1.13341
Mgat3	mannoside acetylglucosaminyltransferase 3	NM_010795	0.0161711	-1.13325
Atxn3	ataxin 3	NM_029705	0.0136379	-1.13318
Rcl1	RNA terminal phosphate cyclase-like 1	NM_021525	0.0448456	-1.13288
Fbxw7	F-box and WD-40 domain protein 7, archipelago homolog (Dros	BC085184	0.0138014	-1.13284
Wdr85	WD40 repeat domain 85	BC086486	0.0205098	-1.13279
Wdr34	WD repeat domain 34	NM_001008498	0.0356752	-1.13261
LOC665864	similar to voltage dependent anion channel 2	XR_031655	0.006092	-1.13251
Tada2l	transcriptional adaptor 2 (ADA2 homolog, yeast)-like	NM_172562	0.00846676	-1.13251
Cntnap1	contactin associated protein-like 1	NM_016782	0.00753328	-1.13245
Rnf8	ring finger protein 8	NM_021419	0.0367042	-1.13224
Gucy1b3	guanylate cyclase 1, soluble, beta 3	NM_017469	0.041576	-1.13206
Appbp2	amyloid beta precursor protein (cytoplasmic tail) binding	AK014613	0.0411928	-1.13197
Dnpep	aspartyl aminopeptidase	NM_016878	0.0110041	-1.13191
Slc25a12	solute carrier family 25 (mitochondrial carrier, Aralar	NM_172436	0.00349933	-1.13171
Dync1i1	dynein cytoplasmic 1 intermediate chain 1 (Dync	ENSMUST00000115559	0.0222246	-1.13166
Pla2g12a	phospholipase A2, group XIIA (Pla2g12a), trans	ENSMUST00000061165	0.0444464	-1.13163
Arl6ip5	ADP-ribosylation factor-like 6 interacting prot	ENSMUST00000044681	0.0449699	-1.13129
Ric8	resistance to inhibitors of cholinesterase 8 homolog (C. el	NM_053194	0.0324413	-1.13068
Insr	insulin receptor	NM_010568	0.0172664	-1.13063
Lmo4	LIM domain only 4	NM_010723	0.0237785	-1.13031
B3gat2	beta-1,3-glucuronyltransferase 2 (glucuronosyltransferase	NM_172124	0.0413093	-1.13002
Hcfc1	host cell factor C1	NM_008224	0.0169146	-1.12998
Flcn	folliculin (Flcn), mRNA	ENSMUST00000102697	0.044258	-1.12989
Gas6	growth arrest specific 6	NM_019521	0.0182473	-1.12979
D0H4S114	DNA segment, human D4S114	NM_053078	0.00633177	-1.12965
Zdhhc22	zinc finger, DHHC-type containing 22	NM_001080943	0.00581892	-1.1293
Slc9a5	solute carrier family 9 (sodium	NM_001081332	0.0246807	-1.12911
Ercc8	excision repaiross-complementing rodent repair deficiency,	NM_028042	0.0207207	-1.12881
Snca	synuclein, alpha	NM_001042451	0.034455	-1.12867
Pscd2	pleckstrin homology, Sec7 and coiled-coil domains 2	NM_011181	0.0174949	-1.12843
Pdhb	pyruvate dehydrogenase (lipoamide) beta	NM_024221	0.0404987	-1.1282
Manbal	mannosidase, beta A, lysosomal-like	NM_026968	0.0229492	-1.12809
Trafd1	TRAF type zinc finger domain containing 1	NM_172275	0.0114301	-1.12807
Dcbld1	discoidin, CUB and LCCL domain containing 1 (Dcb	ENSMUST00000069004	0.00561078	-1.12806
Gmcl1	germ cell-less homolog 1 (Drosophila)	NM_011818	0.03681	-1.12795
Mib1	mindbomb homolog 1 (Drosophila)	NM_144860	0.00128067	-1.12787
Cd3d	CD3 antigen, delta polypeptide	NM_013487	0.0444842	-1.12777
Hspb6	heat shock protein, alpha-crystallin-related, B6	NM_001012401	0.00046775	-1.1276
Ercc3	excision repair cross-complementing rodent repair deficien	NM_133658	0.00681372	-1.12758
L3mbtl2	l(3)mbt-like 2 (Drosophila)	AY237002	0.0249299	-1.12715
Nudt13	nudix (nucleoside diphosphate linked moiety X)-type motif	NM_026341	0.0372598	-1.12709
Ciapin1	cytokine induced apoptosis inhibitor 1	NM_134141	0.00634652	-1.12681
Setd5	SET domain containing 5	NM_028385	0.0304713	-1.12679
Nit2	nitrilase family, member 2	NM_023175	0.0302532	-1.12658
Rft1	RFT1 homolog (S. cerevisiae)	NM_177815	0.00930545	-1.12637
Atxn1l	ataxin 1-like	NM_001080930	0.0255608	-1.12635
Spg3a	spastic paraplegia 3A homolog (human)	NM_178628	0.00789362	-1.12547
Axin2	axin2	NM_015732	0.0185425	-1.12538
Zfp294	zinc finger protein 294	NM_001081068	0.00297911	-1.12535
Cnga1	cyclic nucleotide gated channel alpha 1	NM_007723	0.0160592	-1.12521
Atp2b1	ATPase, Ca++ transporting, plasma membrane 1	NM_026482	0.0150205	-1.12435
Cbr1	carbonyl reductase 1	NM_007620	0.0427507	-1.1243
Smad7	MAD homolog 7 (Drosophila)	NM_001042660	0.0202064	-1.1243
Ube2f	ubiquitin-conjugating enzyme E2F (putative)	BC016117	0.00737955	-1.12412
Dcx	doublecortin	NM_001110222	0.0203902	-1.12394
Trpc3	transient receptor potential cation channel, subfamily C,	NM_019510	0.0374608	-1.12387
Pgm2	phosphoglucomutase 2 (Pgm2), mRNA	ENSMUST00000058351	0.0115	-1.12378
Hecw2	HECT, C2 and WW domain containing E3 ubiquitin protein	NM_001001883	0.00444023	-1.12374
Mrpl9	mitochondrial ribosomal protein L9	NM_030116	0.00440233	-1.12368
Coq9	coenzyme Q9 homolog (yeast)	NM_026452	0.0262366	-1.12352
Psg23	pregnancy-specific glycoprotein 23	NM_020261	0.0362569	-1.12324
Ints12	integrator complex subunit 12	NM_027927	0.00148085	-1.12309
Cdc42se2	CDC42 small effector 2	NM_178626	0.00898062	-1.123
Epm2a	epilepsy, progressive myoclonic epilepsy, type 2	ENSMUST00000069106	0.0460032	-1.12296
Mtmr14	myotubularin related protein 14 (Mtmr14), mRNA	ENSMUST00000032403	0.0260628	-1.12281
Bai3	brain-specific angiogenesis inhibitor 3 (Bai3), mR	ENSMUST00000115223	0.000917879	-1.12275
Ccdc64	coiled-coil domain containing 64	NM_001080808	0.0024265	-1.12265
Tsx	testis specific X-linked gene	NM_009440	0.0261546	-1.12262
Tpd52	tumor protein D52	NM_001025264	0.0299291	-1.1223
Pias3	protein inhibitor of activated STAT 3	NM_146135	0.0176032	-1.12228
Olfr910	olfactory receptor 910	NM_146811	0.0148263	-1.12225
RP24-450M24.5	novel protein containing an F-box domain	NM_001099688	0.00224433	-1.12183
Jmjd2c	jumonji domain containing 2C (Jmjd2c), mRNA	ENSMUST00000030102	0.0202805	-1.1217
Cbfa2t2	core-binding factor, runt domain, alpha subunit 2, trans	NM_172860	0.0274338	-1.1216
Kifc2	kinesin family member C2	NM_010630	0.0340986	-1.12159
Arhgdig	Rho GDP dissociation inhibitor (GDI) gamma	NM_008113	0.00806731	-1.12146
Mertk	c-mer proto-oncogene tyrosine kinase	NM_008587	0.0131728	-1.12125
Atf7ip	activating transcription factor 7 interacting protein	NM_019426	0.0154054	-1.12097
Edem1	ER degradation enhancer, mannosidase alpha-like 1	NM_138677	0.0265084	-1.12092
Zdhhc22	zinc finger, DHHC-type containing 22	NM_001080943	0.0024904	-1.1209
Egfl7	EGF-like domain 7	NM_198724	0.0306007	-1.12082
Tm9sf3	transmembrane 9 superfamily member 3	NM_133352	0.0105919	-1.12066
Casp6	caspase 6	NM_009811	0.0266138	-1.12064
LOC434156	similar to EID-2-like inhibitor of differentiation-3	XM_994514	0.0472339	-1.12035
Rab3gap1	RAB3 GTPase activating protein subunit 1	NM_178690	0.000941801	-1.11996
Zfp294	zinc finger protein 294	NM_001081068	0.00311252	-1.11988
Klhl2	kelch-like 2, Mayven (Drosophila)	NM_178633	0.0327748	-1.11986
Wdr19	WD repeat domain 19	NM_153391	0.0325482	-1.11985
Mef2c	myocyte enhancer factor 2C	NM_025282	0.00900584	-1.11983
Nol11	nucleolar protein 11 (Nol11), mRNA	ENSMUST00000018577	0.0313225	-1.11983
Rgs8	regulator of G-protein signaling 8	NM_026380	0.0306261	-1.11979
Tpd52	tumor protein D52	NM_001025261	0.0188749	-1.11973
Plekha5	pleckstrin homology domain containing, family A member 5	NM_144920	0.0081487	-1.11967
Sidt1	SID1 transmembrane family, member 1	NM_198034	0.0203788	-1.11934
Arsa	arylsulfatase A	NM_009713	0.00378169	-1.11933
Raf1	v-raf-leukemia viral oncogene 1	NM_029780	0.0337941	-1.11927
Iars2	isoleucine-tRNA synthetase 2, mitochondrial	NM_198653	0.0420411	-1.11891
Cenpt	centromere protein T	NM_177150	0.0451995	-1.11889
Cdkn2aip	CDKN2A interacting protein	NM_172407	0.0111352	-1.11888
Syne1	synaptic nuclear envelope 1	NM_001079686	0.0168259	-1.11887
Lmcd1	LIM and cysteine-rich domains 1 (Lmcd1), mRNA	ENSMUST00000032376	0.0404181	-1.11848
Hdac3	histone deacetylase 3	NM_010411	0.037304	-1.11816
Fryl	furry homolog-like (Drosophila)	NM_028194	0.0280255	-1.11809
Gm1967	gene model 1967, (NCBI)	NM_001033452	0.0256172	-1.11785
Plk2	polo-like kinase 2 (Drosophila) (Plk2), mRNA	ENSMUST00000022212	0.0184342	-1.11781
Mtfmt	mitochondrial methionyl-tRNA formyltransferase (M	ENSMUST00000074792	0.0371153	-1.11774
Gpm6b	glycoprotein m6b	AF254875	0.0259449	-1.11756
Trim33	tripartite motif protein 33	NM_053170	0.0154525	-1.11736
Pcdh8	protocadherin 8	NM_021543	0.0369072	-1.11731
Flot2	flotillin 2	NM_008028	0.0201425	-1.11716
Dsn1	DSN1, MIND kinetochore complex component, homolog	ENSMUST00000103129	0.0243913	-1.11689
Mbd2	methyl-CpG binding domain protein 2	NM_010773	0.0227832	-1.1165
Ankrd28	ankyrin repeat domain 28	NM_001024604	0.00587354	-1.11639
Zdhhc4	zinc finger, DHHC domain containing 4	NM_028379	0.0134475	-1.11623
Nme7	non-metastatic cells 7, protein expressed in	NM_138314	0.0409402	-1.11621
Olfr772	olfactory receptor 772	NM_146266	0.0240929	-1.11594
Slc20a1	solute carrier family 20, member 1	NM_015747	0.00429683	-1.11558
Nsun6	NOL1	NM_028950	0.0433015	-1.1155
Epha7	Eph receptor A7 (Epha7), mRNA	ENSMUST00000029964	0.011349	-1.11548
Csrp2bp	cysteine and glycine-rich protein 2 binding pro	ENSMUST00000028911	0.00203795	-1.11539
Gm1943	gene model 1943, (NCBI)	NR_002928	0.0078173	-1.11529
Prdm4	PR domain containing 4	NM_181650	0.00015571	-1.11449
Atg10	autophagy-related 10 (yeast)	NM_025770	0.0128514	-1.11431
Ppp1r12b	protein phosphatase 1, regulatory (inhibitor) subuni	NM_001081307	0.00171152	-1.11429
Myst4	MYST histone acetyltransferase monocytic leukemia 4	NM_017479	0.0422978	-1.11395
Fbxo21	F-box protein 21	NM_145564	0.000892844	-1.11377
Rab37	RAB37, member of RAS oncogene family (Rab37), mRN	ENSMUST00000021076	0.0416176	-1.11374
Cacna1d	calcium channel, voltage-dependent, L type, alpha 1D sub	NM_028981	0.0483639	-1.11348
Rspo2	R-spondin 2 homolog (Xenopus laevis)	NM_172815	0.0323508	-1.11342
Pard6b	par-6 (partitioning defective 6) homolog beta (C. elegans)	BC025147	0.0322388	-1.1134
Tbcc	tubulin-specific chaperone c	NM_178385	0.0448562	-1.11335
Ppm1e	protein phosphatase 1E (PP2C domain containing)	NM_177167	0.00436462	-1.11334
Cugbp2	CUG triplet repeat, RNA binding protein 2	NM_001110228	0.00342156	-1.11321
Pcyox1	prenylcysteine oxidase 1	NM_025823	0.0139248	-1.11314
Mtvr2	mammary tumor virus receptor 2	NM_181452	0.0434881	-1.1131
Lrrc8b	leucine rich repeat containing 8 family, member B	NM_001033550	0.0238699	-1.11308
Cacna1b	calcium channel, voltage-dependent, N type, alpha 1B	NM_001042528	0.0219084	-1.11302
Brd2	bromodomain containing 2	NM_001025387	0.0377166	-1.11251
Gnpat	glyceronephosphate O-acyltransferase (Gnpat), mRN	ENSMUST00000034466	0.0117427	-1.11251
Rnaseh1	ribonuclease H1	NM_011275	0.0380018	-1.11216
Mrpl18	mitochondrial ribosomal protein L18	NM_026310	0.0441105	-1.11213
Cd109	CD109 antigen	NM_153098	0.00435782	-1.112
Cpxcr1	CPX chromosome region, candidate 1	NM_001033471	0.0235601	-1.1119
Akap5	A kinase (PRKA) anchor protein 5	NM_001101471	0.0364197	-1.11181
Fat3	FAT tumor suppressor homolog 3 (Drosophila)	NM_001080814	0.0241677	-1.11171
Alg10b	asparagine-linked glycosylation 10 homolog B (yeast, a	NM_001033441	0.0201941	-1.11149
Sprn	shadow of prion protein	NM_183147	0.0336491	-1.11142
Pdcd7	programmed cell death protein 7	NM_016688	0.0288782	-1.11112
Txnrd1	thioredoxin reductase 1	NM_001042523	0.0431473	-1.111
U2af2	U2 small nuclear ribonucleoprotein auxiliary factor (U2AF)	NM_133671	0.0485983	-1.11096
Zcchc6	zinc finger, CCHC domain containing 6	NM_153538	0.0081113	-1.11068
Rxrb	retinoid X receptor beta	NM_011306	0.0461017	-1.11
Map3k7	mitogen activated protein kinase kinase kinase 7	NM_172688	0.0379814	-1.10999
Sult1a1	sulfotransferase family 1A, phenol-preferring, member 1	NM_133670	0.0496413	-1.10984
Slc25a22	solute carrier family 25 (mitochondrial carrier, glutama	BC050887	0.0187034	-1.10978
Rbm8a	RNA binding motif protein 8a	BC058376	0.0416853	-1.10973
Sox2	SRY-box containing gene 2	NM_011443	0.0197533	-1.10972
Jmjd1b	jumonji domain containing 1B	NM_001081256	0.0123432	-1.10912
Dgkd	diacylglycerol kinase, delta	AK172901	0.0136244	-1.10897
D2Ertd391e	DNA segment, Chr 2, ERATO Doi 391, expressed	NM_145528	0.00236639	-1.1088
Adcy9	adenylate cyclase 9	NM_009624	0.0236499	-1.10879
Sgsm2	small G protein signaling modulator 2	NM_197943	0.0183079	-1.10868
Edc4	enhancer of mRNA decapping 4	NM_181594	0.0310291	-1.10851
Vps16	vacuolar protein sorting 16 (yeast)	NM_030559	0.0125339	-1.10838
Rnf6	ring finger protein (C3H2C3 type) 6	NM_028774	0.0391689	-1.10834
Seh1l	SEH1-like (S. cerevisiae	NM_001039088	0.0308089	-1.10834
Fbxw9	F-box and WD-40 domain protein 9	NM_026791	0.0216243	-1.10832
Olfr1496	olfactory receptor 1496	NM_146989	0.0464814	-1.10823
LOC100040538	similar to attractin	XM_001474881	0.026436	-1.10793
Nck2	non-catalytic region of tyrosine kinase adaptor protein 2	NM_010879	0.00709543	-1.10787
Bace1	beta-site APP cleaving enzyme 1 (Bace1), mRNA	ENSMUST00000034591	0.0183113	-1.10786
Ilf3	interleukin enhancer binding factor 3	NM_010561	0.0179309	-1.1078
Ddx46	DEAD (Asp-Glu-Ala-Asp) box polypeptide 46	NM_145975	0.00759059	-1.10766
Odz2	odd Oz	NM_011856	0.0386983	-1.10758
Fbxl20	F-box and leucine-rich repeat protein 20	NM_028149	0.0407906	-1.10755
Rfwd3	ring finger and WD repeat domain 3	NM_146218	0.0025299	-1.10755
Dctn2	dynactin 2	NM_027151	0.00430195	-1.10729
Wdr13	WD repeat domain 13 (Wdr13), mRNA	ENSMUST00000033506	0.0416137	-1.10689
Angel2	angel homolog 2 (Drosophila)	NM_021421	0.0352074	-1.10654
Pctk2	PCTAIRE-motif protein kinase 2	NM_146239	0.0209268	-1.10653
Slc17a5	solute carrier family 17 (anion	NM_172773	0.0403667	-1.10643
Sdhb	succinate dehydrogenase complex, subunit B, iron sulfur (Ip	NM_023374	0.0159424	-1.10639
LOC100039795	similar to C1orf32 putative protein	XM_001473525	0.0473837	-1.10633
Megf9	multiple EGF-like-domains 9	NM_172694	0.0241777	-1.10625
Ly75	lymphocyte antigen 75	NM_013825	0.0335992	-1.10622
Ap4e1	adaptor-related protein complex AP-4, epsilon 1	NM_175550	0.0441963	-1.10616
Slc25a25	solute carrier family 25 (mitochondrial carrier, phosph	NM_146118	0.0108277	-1.10615
Stxbp5	syntaxin binding protein 5 (tomosyn)	NM_001081344	0.0106132	-1.1061
Vwc2	von Willebrand factor C domain containing 2	NM_177033	0.0292788	-1.10598
Creg2	cellular repressor of E1A-stimulated genes 2	NM_170597	0.00550126	-1.10588
Mycl1	v-myc myelocytomatosis viral oncogene homolog 1, lung carc	NM_008506	0.015621	-1.1058
Gmeb2	glucocorticoid modulatory element binding protein 2	NM_198169	0.0344436	-1.10561
Uxs1	UDP-glucuronate decarboxylase 1	NM_026430	0.0231211	-1.10557
Zfp650	zinc finger protein 650	NM_001081548	0.0137815	-1.10547
LOC623006	similar to retinoblastoma-binding protein mRbAp46	XR_004752	0.0154543	-1.10541
Gjb5	gap junction protein, beta 5	NM_010291	0.0189537	-1.10539
Iqgap2	IQ motif containing GTPase activating protein 2	NM_027711	0.0295841	-1.10538
Nfrkb	nuclear factor related to kappa B binding protein	NM_172766	0.00578258	-1.10534
D13Wsu177e	DNA segment, Chr 13, Wayne State University 177, expr	NM_178605	0.038258	-1.10432
Mtmr6	myotubularin related protein 6	NM_144843	0.0416809	-1.10431
Tac2	tachykinin 2 (Tac2), mRNA	ENSMUST00000026466	0.00669914	-1.10414
Med23	mediator complex subunit 23	NM_027347	0.04326	-1.10403
AA673488	expressed sequence AA673488	BC145719	0.0230525	-1.104
Slit2	slit homolog 2 (Drosophila)	NM_178804	0.0239976	-1.104
Uap1	UDP-N-acetylglucosamine pyrophosphorylase 1	NM_133806	0.0191757	-1.10388
Slc4a1ap	solute carrier family 4 (anion exchanger), member 1, ad	NM_009206	0.0142387	-1.10381
Rims2	regulating synaptic membrane exocytosis 2	NM_053271	0.025662	-1.10328
Atpaf2	ATP synthase mitochondrial F1 complex assembly factor 2	NM_145427	0.00646082	-1.10326
Gm1752	gene model 1752, (NCBI)	XM_001003685	0.010196	-1.1032
Ncapd2	non-SMC condensin I complex, subunit D2	NM_146171	0.00617203	-1.10315
Xpc	xeroderma pigmentosum, complementation group C	NM_009531	0.0198745	-1.10301
Mgrn1	mahogunin, ring finger 1	NM_029657	0.000248015	-1.10296
Rap1gds1	RAP1, GTP-GDP dissociation stimulator 1	NM_001040690	0.0474117	-1.10285
Mbtps1	membrane-bound transcription factor peptidase, site 1	NM_019709	0.0165042	-1.10284
Plxna1	plexin A1 (Plxna1), mRNA	ENSMUST00000049845	0.0117911	-1.10266
B3gntl1	UDP-GlcNAc:betaGal beta-1,3-N-acetylglucosaminyltransfer	NM_178664	0.0417815	-1.10262
Kif5a	kinesin family member 5A (Kif5a), transcript vari	ENSMUST00000099172	0.00984898	-1.10261
Stard7	START domain containing 7	NM_139308	0.00712117	-1.10247
Anp32e	acidic (leucine-rich) nuclear phosphoprotein 32 family, m	NM_023210	0.000578711	-1.10244
Slc6a6	solute carrier family 6 (neurotransmitter transporter, ta	NM_009320	0.0497428	-1.10238
Bzw2	basic leucine zipper and W2 domains 2 (Bzw2), mRNA	ENSMUST00000020856	0.00865012	-1.10235
Cep350	centrosomal protein 350	XM_129509	0.0425977	-1.10218
Gm944	gene model 944, (NCBI) (Gm944), mRNA	ENSMUST00000049260	0.0251368	-1.10184
Snx19	sorting nexin 19 (Snx19), mRNA	ENSMUST00000034475	0.0454437	-1.10172
Hectd3	HECT domain containing 3	NM_175244	0.0396438	-1.10163
Ipp	IAP promoted placental gene	NM_008389	0.00325703	-1.10155
Abcd2	ATP-binding cassette, sub-family D (ALD), member 2	NM_011994	0.022981	-1.10128
C530005A16Rik	RIKEN cDNA C530005A16 gene	AK039789	0.0426927	-1.10113
Aars	alanyl-tRNA synthetase	NM_146217	0.0470642	-1.10106
Lars2	leucyl-tRNA synthetase, mitochondrial	NM_153168	0.0215124	-1.10096
C130060K24Rik	RIKEN cDNA C130060K24 gene	NM_175524	0.0301645	-1.10088
Map4k2	mitogen activated protein kinase kinase kinase kinase 2	NM_009006	0.00383873	-1.10078
Gcdh	glutaryl-Coenzyme A dehydrogenase	NM_008097	0.0357596	-1.10074
Gcc2	GRIP and coiled-coil domain containing 2	NM_027375	0.0278388	-1.10073
Mctp1	multiple C2 domains, transmembrane 1	NM_030174	0.00210736	-1.10039
Ftsj3	FtsJ homolog 3 (E. coli)	NM_025310	0.035319	-1.10034
Kif3b	kinesin family member 3B (Kif3b), mRNA	ENSMUST00000028977	0.00712509	-1.10028
Trappc3	trafficking protein particle complex 3	NM_013718	0.0481018	-1.10024
Sdad1	SDA1 domain containing 1	NM_172713	0.0216289	-1.10011
Sp4	trans-acting transcription factor 4	NM_009239	0.0224536	-1.09991
Pgbd5	piggyBac transposable element derived 5	BC094384	3.38987e-05	-1.09979
Crmp1	collapsin response mediator protein 1	NM_007765	0.0419707	-1.09966
Polr2a	polymerase (RNA) II (DNA directed) polypeptide A	NM_009089	0.0451596	-1.09958
Wdr47	WD repeat domain 47 (Wdr47), mRNA	ENSMUST00000051145	0.0329142	-1.09931
Nsun3	NOL1	ENSMUST00000063089	0.0365136	-1.09928
Rfwd3	ring finger and WD repeat domain 3	NM_146218	0.00690983	-1.09922
Ndst1	N-deacetylase	NM_008306	0.0160839	-1.09921
Tbc1d2b	TBC1 domain family, member 2B	NM_194334	0.0424134	-1.09895
C1ql3	C1q-like 3	NM_153155	0.00304259	-1.09884
Tarsl2	threonyl-tRNA synthetase-like 2	NM_172310	0.00360727	-1.09868
Sntb2	syntrophin, basic 2	NM_009229	0.0144661	-1.09867
Lnx1	ligand of numb-protein X 1	NM_010727	0.0183465	-1.09863
Zdhhc23	zinc finger, DHHC domain containing 23	NM_001007460	0.0235391	-1.09844
Pou3f2	POU domain, class 3, transcription factor 2	NM_008899	0.0125063	-1.09836
Dnajc16	DnaJ (Hsp40) homolog, subfamily C, member 16 (D	ENSMUST00000038014	0.00811879	-1.09833
Pcnx	pecanex homolog (Drosophila)	NM_018814	0.0376746	-1.09821
D230025D16Rik	RIKEN cDNA D230025D16 gene	NM_145604	0.000518404	-1.09805
D19Bwg1357e	DNA segment, Chr 19, Brigham & Women's Genetics 1357	NM_177474	0.0124818	-1.09794
Phb2	prohibitin 2	NM_007531	0.015516	-1.09781
Tmem145	transmembrane protein 145	NM_183311	0.0327054	-1.09777
Srrm1	serine	NM_016799	0.0460899	-1.0977
Gria3	glutamate receptor, ionotropic, AMPA3 (alpha 3) (	ENSMUST00000076349	0.0419482	-1.09754
Olfr968	olfactory receptor 968	NM_146612	0.0488285	-1.09752
Kcnab1	potassium voltage-gated channel, shaker-related subfamily	NM_010597	0.0463326	-1.09732
Zc3h10	zinc finger CCCH type containing 10 (Zc3h10), mR	ENSMUST00000040572	0.0084626	-1.09731
Zfp414	zinc finger protein 414	NM_026712	0.0224738	-1.09727
Opa1	optic atrophy 1 homolog (human)	NM_133752	0.0307721	-1.09726
Mid1ip1	Mid1 interacting protein 1 (gastrulation specif	ENSMUST00000008179	0.033219	-1.09723
V1ra2	vomeronasal 1 receptor, A2	NM_011684	0.0155914	-1.09693
Pygb	brain glycogen phosphorylase	NM_153781	0.0333362	-1.09677
Lin54	lin-54 homolog (C. elegans) (Lin54), mRNA	ENSMUST00000094577	0.00264653	-1.09643
Fbxo18	F-box protein 18	NM_015792	0.0410504	-1.0964
Actr8	ARP8 actin-related protein 8 homolog (S. cerevisi	ENSMUST00000016115	0.0295926	-1.09639
Pcna	proliferating cell nuclear antigen	NM_011045	0.0344175	-1.0962
Dclre1a	DNA cross-link repair 1A, PSO2 homolog (S. cerevisiae)	NM_018831	0.0356147	-1.09615
Cap1	CAP, adenylate cyclase-associated protein 1 (yeast)	NM_007598	0.0024881	-1.09599
Ott	ovary testis transcribed	NM_011022	0.0168796	-1.09596
Dmxl2	Dmx-like 2	AK173043	0.0087793	-1.09586
Robo2	roundabout homolog 2 (Drosophila)	NM_175549	0.0061501	-1.09582
Arfgef2	ADP-ribosylation factor guanine nucleotide-exchange f	NM_001085495	0.0456938	-1.09568
Pmvk	phosphomevalonate kinase	NM_026784	0.0345577	-1.09552
Slit1	slit homolog 1 (Drosophila) (Slit1), mRNA	ENSMUST00000025993	0.0205869	-1.09534
Cyp11b1	cytochrome P450, family 11, subfamily b, polypeptide	NM_001033229	0.0443555	-1.09522
Casp9	caspase 9	NM_015733	0.0170532	-1.09513
Farsa	phenylalanyl-tRNA synthetase, alpha subunit	NM_025648	0.0403394	-1.095
LOC100039904	similar to Sycp3 like Y-linked	XM_001473478	0.0233195	-1.09486
Rxfp4	relaxin family peptide receptor 4	NM_181817	0.0152039	-1.09476
Cyp4f13	cytochrome P450, family 4, subfamily f, polypeptide 13	NM_130882	0.0252416	-1.09452
Clcn3	chloride channel 3	NM_007711	0.0148245	-1.0942
Cwf19l1	CWF19-like 1, cell cycle control (S. pombe)	NM_001081077	0.0472129	-1.09385
Mfsd4	major facilitator superfamily domain containing 4	BC058790	0.0238946	-1.09356
Slitrk3	SLIT and NTRK-like family, member 3	NM_198864	0.00957327	-1.09342
Rps6kl1	ribosomal protein S6 kinase-like 1	NM_146244	0.0430971	-1.09335
Ugt2a3	UDP glucuronosyltransferase 2 family, polypeptid	ENSMUST00000031195	0.0494703	-1.09335
Suv420h1	suppressor of variegation 4-20 homolog 1 (Dros	ENSMUST00000113974	0.0139297	-1.09304
Larp7	La ribonucleoprotein domain family, member 7	NM_138593	0.0458909	-1.0929
Olfr781	olfactory receptor 781	NM_146728	0.0487702	-1.0929
Odz3	odd Oz	NM_011857	0.00181115	-1.09285
Psmb2	proteasome (prosome, macropain) subunit, beta type 2	NM_011970	0.0350848	-1.09277
Dennd4a	DENN	XM_001476259	0.045223	-1.09271
Sltm	SAFB-like, transcription modulator	NM_025690	0.0392942	-1.09263
Samd8	sterile alpha motif domain containing 8	NM_026283	0.042378	-1.09261
Serpina1c	serine (or cysteine) peptidase inhibitor, clade A, mem	NM_009245	0.0394086	-1.0926
Rtf1	Rtf1, Paf1	BC022717	0.0498866	-1.09236
Tnik	TRAF2 and NCK interacting kinase	AK122306	0.0134404	-1.09224
Arrdc1	arrestin domain containing 1 (Arrdc1), mRNA	ENSMUST00000102935	0.00764651	-1.09221
Pccb	propionyl Coenzyme A carboxylase, beta polypeptide	NM_025835	0.00505691	-1.09216
Polr2b	polymerase (RNA) II (DNA directed) polypeptide B	NM_153798	0.0327585	-1.09194
Sertad4	SERTA domain containing 4 (Sertad4), mRNA	ENSMUST00000016406	0.0107456	-1.09162
Dpp10	dipeptidylpeptidase 10	NM_199021	0.00494961	-1.0915
Bdh1	3-hydroxybutyrate dehydrogenase, type 1	NM_175177	0.0287656	-1.09143
Slc41a2	solute carrier family 41, member 2	NM_177388	0.00101693	-1.09132
Olfr530	olfactory receptor 530	NM_146519	0.0186669	-1.0911
Dync1li2	dynein, cytoplasmic 1 light intermediate chain 2	NM_001013380	0.0159624	-1.09094
Map3k7ip2	mitogen-activated protein kinase kinase kinase 7 inter	NM_138667	0.00742447	-1.09069
Psmb3	proteasome (prosome, macropain) subunit, beta type 3	NM_011971	0.0221912	-1.09057
Acadsb	acyl-Coenzyme A dehydrogenase, short	NM_025826	0.0309118	-1.09033
Slc37a3	solute carrier family 37 (glycerol-3-phosphate	ENSMUST00000090243	0.0439972	-1.09031
Amelx	amelogenin X chromosome	NM_001081978	0.0498958	-1.09015
Grin2c	glutamate receptor, ionotropic, NMDA2C (epsilon 3)	NM_010350	0.0255347	-1.09003
Atp6v1a	ATPase, H+ transporting, lysosomal V1 subunit A	NM_007508	0.0358346	-1.08998
Wdr45	WD repeat domain 45	NM_172372	0.0100435	-1.08996
Bicd1	bicaudal D homolog 1 (Drosophila)	NM_009753	0.0387458	-1.08991
Eid3	EP300 interacting inhibitor of differentiation 3	NM_025499	0.00729104	-1.08982
Pgam5	phosphoglycerate mutase family member 5	NM_028273	0.0392688	-1.08953
Cars	cysteinyl-tRNA synthetase	NM_013742	0.0211799	-1.08941
Ankrd11	ankyrin repeat domain 11	NM_001081379	0.0299514	-1.08935
Zfp740	zinc finger protein 740	NM_153194	0.0287752	-1.08916
Tox	thymocyte selection-associated HMG box gene	BC080732	0.0334633	-1.08903
Tubgcp2	tubulin, gamma complex associated protein 2 (Tu	ENSMUST00000026547	0.0131224	-1.08894
Ott	ovary testis transcribed	NM_011022	0.0243045	-1.08887
Ncdn	neurochondrin (Ncdn), mRNA	ENSMUST00000030637	0.0207757	-1.0887
Tgm3	transglutaminase 3, E polypeptide	NM_009374	0.0478546	-1.08869
Osbp	oxysterol binding protein	NM_001033174	0.0193795	-1.08859
Slc35b4	solute carrier family 35, member B4	NM_021435	0.0423252	-1.08851
Pde1a	phosphodiesterase 1A, calmodulin-dependent	NM_016744	0.0173721	-1.08846
Akap2	A kinase (PRKA) anchor protein 2	NM_001035533	0.0275484	-1.08845
Wasf1	WASP family 1	NM_031877	0.00250052	-1.08835
Herc2	hect (homologous to the E6-AP (UBE3A) carboxyl terminus) d	NM_010418	0.0139198	-1.08819
Paip2b	poly(A) binding protein interacting protein 2B	NM_146169	0.0411631	-1.08803
Htatsf1	HIV TAT specific factor 1	NM_028242	0.0307626	-1.08785
Mapk1	mitogen activated protein kinase 1	NM_011949	0.00389214	-1.08785
Pcyt1b	phosphate cytidylyltransferase 1, choline, beta isoform	NM_211138	0.0114285	-1.08778
Usp19	ubiquitin specific peptidase 19	NM_027804	0.0368065	-1.08763
Scmh1	sex comb on midleg homolog 1	NM_013883	0.0485002	-1.08722
Gpr97	G protein-coupled receptor 97	NM_173036	0.000240193	-1.08711
Gm444	gene model 444, (NCBI)	BC113783	0.0340695	-1.0871
Ascc3l1	activating signal cointegrator 1 complex subunit 3-like	NM_177214	0.0183101	-1.08707
LOC621880	similar to PDZ binding kinase (predicted)	XR_032698	0.0488943	-1.08691
Golgb1	golgi autoantigen, golgin subfamily b, macrogolgin 1	BC055037	0.00912476	-1.08687
Atrx	alpha thalassemia	NM_009530	0.0154933	-1.08676
Hirip3	HIRA interacting protein 3	NM_172746	0.0151097	-1.08676
Numbl	numb-like	NM_010950	0.0202552	-1.08674
Aof2	amine oxidase (flavin containing) domain 2	NM_133872	0.00212102	-1.08637
Rnf167	ring finger protein 167	NM_027445	0.0354566	-1.08628
Stra13	stimulated by retinoic acid 13	NM_016665	0.0477815	-1.08622
Xpo6	exportin 6	NM_028816	6.36752e-05	-1.08618
Phr1	pam, highwire, rpm 1	NM_207215	0.0453201	-1.08614
Uck2	uridine-cytidine kinase 2	BC004016	0.0364269	-1.08612
Aebp2	AE binding protein 2	NM_001005605	0.0238459	-1.08604
Gpr180	G protein-coupled receptor 180	NM_021434	0.00580725	-1.08596
Trp53bp2	transformation related protein 53 binding protein 2	NM_173378	0.0410355	-1.08589
Wdr20a	WD repeat domain 20a	NM_027149	0.0437627	-1.08588
Mapkap1	mitogen-activated protein kinase associated protein 1	NM_177345	0.0404585	-1.08567
Necab3	N-terminal EF-hand calcium binding protein 3	NM_021546	0.049089	-1.08544
Vrk1	vaccinia related kinase 1	NM_011705	0.0219436	-1.08533
Ccdc136	coiled-coil domain containing 136	BC006583	0.0238999	-1.08531
Prepl	prolyl endopeptidase-like	NM_145984	0.0473617	-1.08531
Pcsk2	proprotein convertase subtilisin	NM_008792	0.00646711	-1.08516
Tmtc3	transmembrane and tetratricopeptide repeat containing 3	NM_001033332	0.0398514	-1.08503
D3Bwg0562e	DNA segment, Chr 3, Brigham & Women's Genetics 0562 e	NM_177664	0.00293937	-1.08472
Mrps9	mitochondrial ribosomal protein S9 (Mrps9), mRNA	ENSMUST00000057208	0.0499593	-1.0847
Tmem9	transmembrane protein 9	NM_025439	0.023516	-1.08467
Mak10	MAK10 homolog, amino-acid N-acetyltransferase sub	ENSMUST00000022038	0.027894	-1.08466
Nbea	neurobeachin	NM_030595	0.0390155	-1.08466
Eif4g3	eukaryotic translation initiation factor 4 gamma, 3	NM_172703	0.0325223	-1.08402
Rnf103	ring finger protein 103	NM_009543	0.0322831	-1.08388
Clcn2	chloride channel 2 (Clcn2), mRNA	ENSMUST00000007207	0.0339494	-1.08375
Preb	prolactin regulatory element binding	NM_016703	0.0396425	-1.08359
Arpp21	cyclic AMP-regulated phosphoprotein, 21 (Arpp21)	ENSMUST00000062476	0.0216256	-1.08336
Kcnj3	potassium inwardly-rectifying channel, subfamily	ENSMUST00000067101	0.033062	-1.08335
Wsb2	WD repeat and SOCS box-containing 2	NM_021539	0.0183228	-1.08316
Als2cr2	amyotrophic lateral sclerosis 2 (juvenile) chro	ENSMUST00000027185	0.018326	-1.08308
Ipo9	importin 9	NM_153774	0.00459153	-1.08287
Nubpl	nucleotide binding protein-like	BC062175	0.0411127	-1.08276
Lrrtm4	leucine rich repeat transmembrane neuronal 4	BC037216	0.0109175	-1.08272
Ndrg4	N-myc downstream regulated gene 4 (Ndrg4), mRNA	ENSMUST00000080666	0.00471052	-1.0826
Olfr1367	olfactory receptor 1367	NM_146533	0.00237246	-1.08255
Fubp3	far upstream element (FUSE) binding protein 3 (Fu	ENSMUST00000055244	0.0486978	-1.08246
Eif1	eukaryotic translation initiation factor 1	NM_011508	0.0424943	-1.08234
Zfp36l1	zinc finger protein 36, C3H type-like 1	NM_007564	0.0329795	-1.08233
Ppp1r14c	protein phosphatase 1, regulatory (inhibitor) subunit 1	NM_133485	0.0470266	-1.0823
Lrrc7	leucine rich repeat containing 7	NM_001081358	0.0458369	-1.08202
Btbd7	BTB (POZ) domain containing 7	NM_172806	0.0324803	-1.08201
Nsf	N-ethylmaleimide sensitive fusion protein	NM_008740	0.0220617	-1.0817
AI931714	expressed sequence AI931714	NM_001081240	0.0470706	-1.08133
Slc2a3	solute carrier family 2 (facilitated glucose tra	ENSMUST00000032476	0.00611402	-1.08132
Brd8	bromodomain containing 8	NM_030147	0.0377462	-1.0812
Supt16h	suppressor of Ty 16 homolog (S. cerevisiae)	NM_033618	0.0111414	-1.08118
Ugcg	UDP-glucose ceramide glucosyltransferase	NM_011673	0.0193315	-1.08105
Yars	tyrosyl-tRNA synthetase (Yars), mRNA	ENSMUST00000001365	0.0396123	-1.08099
Garnl3	GTPase activating RANGAP domain-like 3	NM_178888	0.0333219	-1.08086
Vps4b	vacuolar protein sorting 4b (yeast)	NM_009190	0.00386206	-1.08085
Trpm2	transient receptor potential cation channel, subfamily M, m	AB166747	0.00812499	-1.08075
Gna11	guanine nucleotide binding protein, alpha 11	NM_010301	0.0456426	-1.0805
Dnm1l	dynamin 1-like	NM_152816	0.0157541	-1.07991
AA960436	expressed sequence AA960436 (AA960436), mRNA	ENSMUST00000034245	0.0355837	-1.07972
Abr	active BCR-related gene	NM_198895	0.0206996	-1.07953
Scn8a	sodium channel, voltage-gated, type VIII, alpha	NM_001077499	0.0151591	-1.0795
Mtpn	myotrophin	NM_008098	0.0202229	-1.07945
Rnf152	ring finger protein 152	NM_178779	0.00485217	-1.07926
Mapk9	mitogen activated protein kinase 9 (Mapk9), trans	ENSMUST00000020634	0.047394	-1.07904
Cntn1	contactin 1	NM_007727	0.00156744	-1.07867
Arsb	arylsulfatase B	NM_009712	0.0231813	-1.07852
LOC677440	similar to C-type lectin domain family 2, member g	XM_001480476	0.0169451	-1.0785
Dffa	DNA fragmentation factor, alpha subunit	NM_001025296	0.0459014	-1.0784
Dnmt1	DNA methyltransferase (cytosine-5) 1	NM_010066	0.0237581	-1.07829
Ap3b1	adaptor-related protein complex 3, beta 1 subunit	ENSMUST00000022196	0.00502106	-1.07765
Zfp462	zinc finger protein 462	NM_172867	0.0363668	-1.07733
Olfr1403	olfactory receptor 1403 (Olfr1403), mRNA	ENSMUST00000059754	0.00564202	-1.07716
Stag3	stromal antigen 3	NM_016964	0.0126068	-1.07706
Bcl7b	B-cell CLL	NM_009745	0.0257796	-1.07689
Rab40c	Rab40c, member RAS oncogene family	NM_139154	0.00484716	-1.07687
Arhgef9	Cdc42 guanine nucleotide exchange factor (GEF) 9	NM_001033329	0.00673282	-1.07679
Maf1	MAF1 homolog (S. cerevisiae)	NM_026859	0.0279104	-1.07666
Klc2	kinesin light chain 2	NM_008451	0.00501383	-1.0766
Neurod6	neurogenic differentiation 6	NM_009717	0.0477668	-1.07657
Ercc6	excision repair cross-complementing rodent repair defic	NM_001081221	0.0423982	-1.07653
Wdr82	WD repeat domain containing 82	NM_029896	0.0030814	-1.07649
Klc1	kinesin light chain 1	NM_001025360	0.00569155	-1.07625
Tmem175	transmembrane protein 175 (Tmem175), mRNA	ENSMUST00000078323	0.0300427	-1.0759
Prr8	proline rich 8	NM_028234	0.000319782	-1.0758
Cdh10	cadherin 10	NM_009865	0.028917	-1.07565
Gabrb2	gamma-aminobutyric acid (GABA-A) receptor, subunit beta 2	NM_008070	0.0307297	-1.07563
Zfp467	zinc finger protein 467	NM_020589	0.0178979	-1.07556
Dock3	dedicator of cyto-kinesis 3	NM_153413	0.00787699	-1.07545
Kctd6	potassium channel tetramerisation domain containi	ENSMUST00000022272	0.0333272	-1.07537
Ina	internexin neuronal intermediate filament protein, alpha	NM_146100	0.00893103	-1.07519
AU040829	expressed sequence AU040829	NM_175003	0.0101996	-1.07498
Serinc1	serine incorporator 1 (Serinc1), mRNA	ENSMUST00000020027	0.00392868	-1.07475
Gpsm2	G-protein signalling modulator 2 (AGS3-like, C. elegans)	NM_029522	0.036332	-1.07466
Lnpep	leucyl	NM_172827	0.0475041	-1.07453
Rbm24	RNA binding motif protein 24	NM_001081425	0.020147	-1.07435
B230120H23Rik	RIKEN cDNA B230120H23 gene	NM_023057	0.0412878	-1.07421
Col4a3bp	procollagen, type IV, alpha 3 (Goodpasture ant	ENSMUST00000077672	0.00955812	-1.07421
Sap130	Sin3A associated protein, 130kDa	NM_172965	0.00257341	-1.07399
Usp7	ubiquitin specific peptidase 7	NM_001003918	0.0235758	-1.07374
Wrnip1	Werner helicase interacting protein 1 (Wrnip1),	ENSMUST00000021832	0.00157886	-1.07374
Foxg1	forkhead box G1	NM_008241	0.0291003	-1.07372
Trpc4ap	transient receptor potential cation channel, subfamily C	NM_019828	0.0384241	-1.07357
Ihpk2	inositol hexaphosphate kinase 2 (Ihpk2), mRNA	ENSMUST00000085018	0.0290645	-1.0735
Fbxl16	F-box and leucine-rich repeat protein 16	BC132383	0.00480285	-1.07343
Wnk2	WNK lysine deficient protein kinase 2	NM_029361	0.0448939	-1.07342
Cdc42bpb	Cdc42 binding protein kinase beta	NM_183016	0.0192703	-1.07339
Olfr350	olfactory receptor 350	NM_146627	0.0431663	-1.07318
Hfm1	HFM1, ATP-dependent DNA helicase homolog (S. cerevisiae)	BC094509	0.0371152	-1.07306
Golga2	golgi autoantigen, golgin subfamily a, 2	NM_133852	0.0359975	-1.0728
Trim37	tripartite motif protein 37	NM_197987	0.00469951	-1.07188
Zxdb	zinc finger, X-linked, duplicated B	NM_001081473	0.00389155	-1.07174
Cyp4a12a	cytochrome P450, family 4, subfamily a, polypeptide 12a	NM_177406	0.0140037	-1.07168
Clec1b	C-type lectin domain family 1, member b	NM_019985	0.017486	-1.07159
Olfr208	olfactory receptor 208	NM_146384	0.00283653	-1.07149
Serinc5	serine incorporator 5	NM_172588	0.0130852	-1.07147
Lztr1	leucine-zipper-like transcriptional regulator, 1	NM_025808	0.0122966	-1.07134
Nol9	nucleolar protein 9	NM_028727	0.0336391	-1.07095
LOC625110	similar to mKIAA1897 protein	XR_031471	0.0440996	-1.07079
Spats2	spermatogenesis associated, serine-rich 2 (Spats	ENSMUST00000063517	0.0213575	-1.0706
Nars	asparaginyl-tRNA synthetase	NM_027350	0.0380959	-1.07034
Cugbp1	CUG triplet repeat, RNA binding protein 1 (Cugbp	ENSMUST00000111449	0.0275286	-1.07016
Tmem16e	transmembrane protein 16E	NM_177694	0.0237482	-1.07003
Cd22	CD22 antigen	NM_009845	0.0427902	-1.06989
Nckap1	NCK-associated protein 1 (Nckap1), mRNA	ENSMUST00000028386	0.000294459	-1.06966
Rtn3	reticulon 3	NM_001003934	0.00252085	-1.06964
Smox	spermine oxidase	NM_145533	0.0222652	-1.06963
LOC668629	similar to PTPRJ	XM_001002717	0.0252872	-1.06956
Ywhag	3-monooxygenase	ENSMUST00000055808	0.0337389	-1.06951
Nupl1	nucleoporin like 1	NM_170591	0.0210193	-1.06944
Blmh	bleomycin hydrolase	NM_178645	0.0448333	-1.06943
Ppp3ca	protein phosphatase 3, catalytic subunit, alpha isoform	NM_008913	0.0250589	-1.06914
Sars	seryl-aminoacyl-tRNA synthetase (Sars), mRNA	ENSMUST00000102625	0.00275734	-1.06883
Wdfy3	WD repeat and FYVE domain containing 3 (Wdfy3), m	ENSMUST00000053177	0.0263286	-1.06873
Slc6a17	solute carrier family 6 (neurotransmitter transporter),	NM_172271	0.00824857	-1.06849
Aamp	angio-associated migratory protein	NM_146110	0.00871504	-1.0683
Pfkm	phosphofructokinase, muscle (Pfkm), mRNA	ENSMUST00000051226	0.0218698	-1.06829
Aaas	achalasia, adrenocortical insufficiency, alacrimia	ENSMUST00000041208	0.0358633	-1.06827
Mll5	myeloid	BC064079	0.0393007	-1.06827
Uck1	uridine-cytidine kinase 1	NM_011675	0.0235391	-1.0682
Rai1	retinoic acid induced 1	NM_009021	0.0345818	-1.06812
Glp1	GATA-like 1	NM_001103168	0.0230195	-1.06775
Nicn1	nicolin 1	NM_025449	0.0358452	-1.06741
Plscr3	phospholipid scramblase 3	NM_023564	0.0254174	-1.06737
Cul3	cullin 3	NM_016716	0.00583721	-1.06725
Prkar1a	protein kinase, cAMP dependent regulatory, type I, alpha	NM_021880	0.00477479	-1.06716
Slc39a10	solute carrier family 39 (zinc transporter), member 10	NM_172653	0.0206383	-1.0669
Arl6ip4	ADP-ribosylation factor-like 6 interacting protein 4	NM_144509	0.00647724	-1.06684
Impa1	inositol (myo)-1(or 4)-monophosphatase 1	NM_018864	0.018973	-1.06681
Nfkbib	nuclear factor of kappa light chain gene enhancer in B-ce	NM_010908	0.0426805	-1.06632
Mcm3ap	minichromosome maintenance deficient 3 (S. cerevisiae) as	NM_019434	0.0476686	-1.06627
Rala	v-ral simian leukemia viral oncogene homolog A (ras related	NM_019491	0.00898657	-1.06622
Tfdp1	transcription factor Dp 1	NM_009361	0.0358078	-1.06616
Rnf31	ring finger protein 31	NM_194346	0.024714	-1.06609
Gpr12	G-protein coupled receptor 12	NM_001010941	0.0146004	-1.06603
Mtmr7	myotubularin related protein 7	BC032254	0.00578775	-1.06593
Kctd3	potassium channel tetramerisation domain containing 3	NM_172650	0.0352745	-1.06583
Kcnd2	potassium voltage-gated channel, Shal-related family, memb	NM_019697	0.00994652	-1.0657
Cypt6	cysteine-rich perinuclear theca 6	NM_025738	0.0442061	-1.06552
Tor1b	torsin family 1, member B (Tor1b), mRNA	ENSMUST00000028199	0.000576453	-1.06532
Dusp18	dual specificity phosphatase 18	NM_173745	0.0383651	-1.06505
Prpf19	PRP19	NM_134129	0.0484251	-1.06486
Copg2	coatomer protein complex, subunit gamma 2	NM_017478	0.0105837	-1.06482
Camk1d	calcium	NM_177343	0.0313455	-1.06476
Smcr8	Smith-Magenis syndrome chromosome region, candidate 8 h	NM_001085440	0.0130237	-1.0647
Mllt11	myeloid	NM_019914	0.00125754	-1.06452
Rnd2	Rho family GTPase 2	NM_009708	0.0206224	-1.06444
Slc23a2	solute carrier family 23 (nucleobase transporters), memb	NM_018824	0.0309546	-1.0644
Tex21	testis expressed gene 21	NM_019784	0.0254885	-1.06423
Srpk2	serine	NM_009274	0.0463505	-1.06408
Zfp650	zinc finger protein 650	NM_177783	0.0304791	-1.06402
Hisppd2a	histidine acid phosphatase domain containing 2A	NM_178795	0.0444691	-1.06399
AI837181	expressed sequence AI837181	NM_134149	0.0260442	-1.06397
Mtmr3	myotubularin related protein 3	NM_028860	0.0329335	-1.06383
Pscd3	pleckstrin homology, Sec7 and coiled-coil domains	ENSMUST00000018145	0.0103582	-1.06374
Sar1a	SAR1 gene homolog A (S. cerevisiae)	NM_009120	0.0336975	-1.06371
D12Ertd551e	DNA segment, Chr 12, ERATO Doi 551, expressed	NM_028731	0.0335294	-1.06368
Onecut3	one cut domain, family member 3	NM_139226	0.0107502	-1.06364
R3hdm1	R3H domain 1 (binds single-stranded nucleic acids)	NM_181750	0.0393767	-1.0636
Cnr1	cannabinoid receptor 1 (brain)	NM_007726	0.00528135	-1.06341
Slc25a32	solute carrier family 25, member 32 (Slc25a32)	ENSMUST00000022908	0.0423644	-1.06297
D2Bwg1335e	DNA segment, Chr 2, Brigham & Women's Genetics 1335 e	NM_026828	0.04733	-1.06293
Trpc2	transient receptor potential cation channel, subf	ENSMUST00000106949	0.010657	-1.06291
Tex261	testis expressed gene 261	NM_009357	0.0222186	-1.06277
Ogdhl	oxoglutarate dehydrogenase-like	NM_001081130	0.0133137	-1.06276
LOC432569	similar to ubiquitin A-52 residue ribosomal protein fu	XR_030904	0.0355524	-1.06238
Adsl	adenylosuccinate lyase 1 (Adsl), mRNA	ENSMUST00000023043	0.037635	-1.06236
Slc8a1	solute carrier family 8 (sodium	NM_011406	0.0251391	-1.06221
Dnajc6	DnaJ (Hsp40) homolog, subfamily C, member 6	NM_198412	0.00751958	-1.06209
Retnla	resistin like alpha	NM_020509	0.0437976	-1.06201
Xab1	XPA binding protein 1	NM_133756	0.0345501	-1.06192
Myh10	myosin, heavy polypeptide 10, non-muscle	NM_175260	0.00169381	-1.06174
Kif1b	kinesin family member 1B	NM_207682	0.0249383	-1.06156
Nlk	nemo like kinase	NM_008702	0.0254176	-1.06146
Rraga	Ras-related GTP binding A	NM_178376	0.0468987	-1.0611
Aak1	AP2 associated kinase 1	NM_001040106	0.0006463	-1.06066
Ulk2	Unc-51 like kinase 2 (C. elegans) (Ulk2), mRNA	ENSMUST00000004920	0.0234115	-1.06053
Speer4b	spermatogenesis associated glutamate (E)-rich protein 4b	NM_028561	0.0021584	-1.06031
Aldh1l1	aldehyde dehydrogenase 1 family, member L1	NM_027406	0.0387712	-1.06009
Cldn16	claudin 16	NM_053241	0.0196849	-1.06007
Prkacb	protein kinase, cAMP dependent, catalytic, beta	NM_011100	0.00521474	-1.06004
Cdk9	cyclin-dependent kinase 9 (CDC2-related kinase)	NM_130860	0.0384921	-1.06001
Rgs6	regulator of G-protein signaling 6	NM_015812	0.0387248	-1.05976
Orai2	ORAI calcium release-activated calcium modulator 2	NM_178751	0.0195509	-1.05959
Dennd4a	DENN	XM_001476259	0.0496837	-1.05942
Rgl1	ral guanine nucleotide dissociation stimulator,-like 1	NM_016846	0.0256362	-1.05941
Rnf168	ring fnger protein 168	NM_027355	0.0391146	-1.05911
Olfr804	olfactory receptor 804	NM_001011821	0.0180253	-1.05866
Lemd2	LEM domain containing 2	NM_146075	0.0207948	-1.05845
Gpr107	G protein-coupled receptor 107	NM_178760	0.0106297	-1.05829
Ptgfrn	prostaglandin F2 receptor negative regulator	NM_011197	0.0486169	-1.05828
Siae	sialic acid acetylesterase	NM_011734	0.0051446	-1.05811
Gda	guanine deaminase	NM_010266	0.0427302	-1.05809
Tsr1	TSR1, 20S rRNA accumulation, homolog (yeast)	NM_177325	0.00330701	-1.05793
Zfp294	zinc finger protein 294	NM_001081068	0.0303189	-1.0579
Zxda	zinc finger, X-linked, duplicated A	NR_003292	0.0240056	-1.05757
Papss1	3'-phosphoadenosine 5'-phosphosulfate synthase 1	NM_011863	0.0315717	-1.05753
Myo5a	myosin Va	NM_010864	0.0371733	-1.0575
Syt11	synaptotagmin XI	NM_018804	0.0186806	-1.0574
Cnot1	CCR4-NOT transcription complex, subunit 1	AK129258	0.0482969	-1.05734
March6	membrane-associated ring finger (C3HC4) 6	NM_172606	0.0400409	-1.05725
Satb1	special AT-rich sequence binding protein 1 (Satb1	ENSMUST00000024720	0.0445625	-1.05695
Lrrtm2	leucine rich repeat transmembrane neuronal 2	NM_178005	0.0211347	-1.0569
Nudt9	nudix (nucleoside diphosphate linked moiety X)-type motif	NM_028794	0.0335961	-1.05656
Polr3a	polymerase (RNA) III (DNA directed) polypeptide A	NM_001081247	0.0471809	-1.05636
Mapk10	mitogen activated protein kinase 10	NM_009158	0.0482129	-1.05632
Npdc1	neural proliferation, differentiation and control gene 1	NM_008721	0.000746851	-1.05609
Gpatch1	G patch domain containing 1	NM_026181	0.0131463	-1.05568
LOC667688	similar to Ribosomal protein L17	XM_991883	0.0061461	-1.05552
Tmtc1	transmembrane and tetratricopeptide repeat containing 1	NM_198967	0.0227587	-1.05517
Stmn2	stathmin-like 2	NM_025285	0.0343553	-1.05497
Sfrs2ip	splicing factor, arginine	NM_028148	0.0404184	-1.05465
Idh3a	isocitrate dehydrogenase 3 (NAD+) alpha	NM_029573	0.02189	-1.05458
Pex26	peroxisome biogenesis factor 26	NM_028730	0.0220821	-1.05458
Slc11a2	solute carrier family 11 (proton-coupled divalent metal	NM_008732	0.0102859	-1.05443
Rtn1	reticulon 1	NM_153457	0.0213418	-1.05424
Pitpnm3	PITPNM family member 3	NM_001024927	0.000203125	-1.054
Osbpl1a	oxysterol binding protein-like 1A	NM_207530	0.0499118	-1.05396
Zfand5	zinc finger, AN1-type domain 5	NM_009551	0.0413798	-1.05383
Cstf1	cleavage stimulation factor, 3' pre-RNA, subunit 1	NM_024199	0.0409839	-1.05376
Pcdha10	protocadherin alpha 10	NM_009961	0.00646493	-1.05376
Aldh4a1	aldehyde dehydrogenase 4 family, member A1	BC060650	0.0458757	-1.05374
Mef2a	myocyte enhancer factor 2A	NM_001033713	0.0120652	-1.05372
Cltc	clathrin, heavy polypeptide (Hc)	NM_001003908	0.0220871	-1.05369
Tmed8	transmembrane emp24 domain containing 8	NM_001033475	0.0292784	-1.05357
Neurog2	neurogenin 2	NM_009718	0.00850917	-1.05352
Clip1	CAP-GLY domain containing linker protein 1	NM_019765	0.0376719	-1.0535
Akt1	thymoma viral proto-oncogene 1	NM_009652	0.0407297	-1.05317
Clptm1l	CLPTM1-like	NM_146047	0.00103097	-1.05296
Slc20a2	solute carrier family 20, member 2 (Slc20a2), m	ENSMUST00000067786	0.0375257	-1.05236
Ccdc128	coiled-coil domain containing 128	NM_028658	0.00333268	-1.05209
Olfr969	olfactory receptor 969	NM_146826	0.0446071	-1.05204
Mizf	MBD2-interacting zinc finger (Mizf), mRNA	ENSMUST00000034629	0.045598	-1.05165
Dpf3	D4, zinc and double PHD fingers, family 3	NM_058212	0.00170788	-1.05156
D12Ertd553e	DNA segment, Chr 12, ERATO Doi 553, expressed	BC049664	0.0226533	-1.05154
Hnrnpu	heterogeneous nuclear ribonucleoprotein U	NM_016805	0.0200735	-1.05127
Sec24b	SEC24 related gene family, member B (S. cerevisiae)	NM_207209	0.0102051	-1.05066
Rbm9	RNA binding motif protein 9	NM_053104	0.047254	-1.05052
LOC432569	similar to ubiquitin A-52 residue ribosomal protein fu	XR_030904	0.0400485	-1.0504
Edem2	ER degradation enhancer, mannosidase alpha-like 2	ENSMUST00000040833	0.0449748	-1.05016
Slc25a44	solute carrier family 25, member 44	NM_178696	0.000458098	-1.04974
Pwp2	PWP2 periodic tryptophan protein homolog (yeast)	NM_029546	0.00302453	-1.04961
Srp54b	signal recognition particle 54b	NM_001100109	0.0187556	-1.04951
Asnsd1	asparagine synthetase domain containing 1	NM_133728	0.0110046	-1.0494
Med13l	mediator complex subunit 13-like	NM_172424	0.043397	-1.04897
Pum1	pumilio 1 (Drosophila) (Pum1), mRNA	ENSMUST00000030315	0.0423385	-1.04872
Ppm1a	protein phosphatase 1A, magnesium dependent, alpha isoform	NM_008910	0.0235806	-1.04869
Mlf2	myeloid leukemia factor 2 (Mlf2), mRNA	ENSMUST00000032214	0.0307093	-1.04867
Tk2	thymidine kinase 2, mitochondrial (Tk2), mRNA	ENSMUST00000050211	0.0130725	-1.04782
Mep1b	meprin 1 beta	NM_008586	0.0134963	-1.0477
Eml1	echinoderm microtubule associated protein like 1	NM_001043335	0.0424306	-1.04769
App	amyloid beta (A4) precursor protein	NM_007471	0.0135234	-1.04756
Xkr7	X Kell blood group precursor related family member 7 hom	NM_001011732	0.00603288	-1.04747
Tbc1d13	TBC1 domain family, member 13	NM_146252	0.0325081	-1.04746
Tcf25	transcription factor 25 (basic helix-loop-helix)	NM_001037878	0.00595041	-1.04745
Lmbrd1	LMBR1 domain containing 1	NM_026719	0.0217639	-1.04738
Txndc11	thioredoxin domain containing 11	NM_029582	0.043315	-1.0473
Dpysl3	dihydropyrimidinase-like 3	NM_009468	0.0387867	-1.04717
Tas2r114	taste receptor, type 2, member 114	NM_207019	0.0309785	-1.04711
Atp5b	ATP synthase, H+ transporting mitochondrial F1 complex, be	NM_016774	0.0223603	-1.04677
Serpinb7	serine (or cysteine) peptidase inhibitor, clade B, memb	NM_027548	0.0445933	-1.04674
Ppp1r10	protein phosphatase 1, regulatory subunit 10	NM_175934	0.012641	-1.04673
Magea1	melanoma antigen, family A, 1	NM_020015	0.00570274	-1.04615
Tmem28	transmembrane protein 28	NM_173446	0.0490196	-1.04582
Chd4	chromodomain helicase DNA binding protein 4	NM_145979	0.00718225	-1.04577
Cpsf2	cleavage and polyadenylation specific factor 2	NM_016856	0.048765	-1.04572
Abi2	abl-interactor 2	NM_198127	0.0281093	-1.04566
Chmp2a	chromatin modifying protein 2A	NM_026885	0.0179174	-1.04529
Mrpl11	mitochondrial ribosomal protein L11	NM_025553	0.0283152	-1.04447
Uhrf1bp1l	RIKEN cDNA E030041M21 gene (E030041M21Rik), m	ENSMUST00000020112	0.0208968	-1.0444
B130050I23Rik	RIKEN cDNA B130050I23 gene	NM_001039578	0.0371763	-1.04436
Mus81	MUS81 endonuclease homolog (yeast) (Mus81), mRNA	ENSMUST00000025841	0.0401517	-1.04431
Nr2c2	nuclear receptor subfamily 2, group C, member 2	BC103684	0.0463629	-1.04422
Mbtps2	membrane-bound transcription factor peptidase, site 2	NM_172307	0.0311799	-1.04411
Ddx5	DEAD (Asp-Glu-Ala-Asp) box polypeptide 5	NM_007840	0.0244216	-1.04358
Kcnc2	potassium voltage gated channel, Shaw-related subfamily	NM_001025581	0.0350155	-1.04344
Kif5c	kinesin family member 5C	NM_008449	0.0291114	-1.04319
Olfr1208	olfactory receptor 1208	NM_146778	0.0227976	-1.043
Fibp	fibroblast growth factor (acidic) intracellular binding pro	NM_021438	0.0164454	-1.04249
Gpd1l	glycerol-3-phosphate dehydrogenase 1-like (Gpd1l)	ENSMUST00000084853	0.0409552	-1.04155
Topbp1	topoisomerase (DNA) II beta binding protein (Top	ENSMUST00000035164	0.0038866	-1.04137
Golt1b	golgi transport 1 homolog B (S. cerevisiae)	NM_025872	0.00911677	-1.04132
Ell	elongation factor RNA polymerase II	NM_007924	0.047834	-1.04091
Pdik1l	PDLIM1 interacting kinase 1 like	NM_146156	0.00746547	-1.0408
E2f1	E2F transcription factor 1	NM_007891	0.0333207	-1.04019
Sh3glb2	SH3-domain GRB2-like endophilin B2 (Sh3glb2), m	ENSMUST00000028214	0.022371	-1.03996
Gnb1	guanine nucleotide binding protein (G protein), beta 1	BC013058	0.00769269	-1.03982
H2afj	H2A histone family, member J	NM_177688	0.00250503	-1.03949
Cope	coatomer protein complex, subunit epsilon	NM_021538	0.0434411	-1.03943
Pomgnt1	protein O-linked mannose beta1,2-N-acetylglucosaminyltra	NM_026651	0.0325976	-1.03827
Sept11	septin 11	NM_001009818	0.00852814	-1.03747
Mxi1	Max interacting protein 1	NM_010847	0.0456643	-1.03684
Kpnb1	karyopherin (importin) beta 1	NM_008379	0.026684	-1.03641
Cacna2d1	calcium channel, voltage-dependent, alpha2	NM_009784	0.00350477	-1.0364
Kti12	KTI12 homolog, chromatin associated (S. cerevisiae)	NM_029571	0.0182941	-1.03538
Tegt	testis enhanced gene transcript	NM_026669	0.0442769	-1.03526
Slc7a13	solute carrier family 7, (cationic amino acid transporter	AK165403	0.0374862	-1.03499
Nucks1	nuclear casein kinase and cyclin-dependent kinase substra	NM_175294	0.0488566	-1.03495
C230093N12Rik	RIKEN cDNA C230093N12 gene	NM_153560	0.037767	-1.03482
Cacna1c	calcium channel, voltage-dependent, L type, alpha 1C sub	NM_009781	0.041788	-1.03473
Olfr112	olfactory receptor 112	NM_001013575	0.0136609	-1.03373
Taar7d	trace amine-associated receptor 7D	NM_001010838	0.0449837	-1.03317
Add1	adducin 1 (alpha)	NM_001102444	0.0134127	-1.03193
Scamp4	secretory carrier membrane protein 4	BC060071	0.00626911	-1.03137
Cdh11	cadherin 11	NM_009866	0.0195713	-1.03104
Rbmy1a1	RNA binding motif protein, Y chromosome, family 1, membe	NM_011253	0.0283933	-1.03083
Vps4a	vacuolar protein sorting 4a (yeast)	NM_126165	0.0479576	-1.03041
Epc1	enhancer of polycomb homolog 1 (Drosophila)	NM_007935	0.0108862	-1.03005
Dlg2	discs, large homolog 2 (Drosophila)	NM_011807	0.0446756	-1.02962
Ywhah	tyrosine 3-monooxygenase	BC008187	0.0140068	-1.02687
Tmem1	transmembrane protein 1	NM_001081055	0.0465929	-1.02672
Kif3a	kinesin family member 3A	NM_008443	0.0130911	-1.02393
Akt3	thymoma viral proto-oncogene 3	NM_011785	0.0338707	-1.02337
Cdk5	cyclin-dependent kinase 5	NM_007668	0.0128283	-1.02302
Nat2	N-acetyltransferase 2 (arylamine N-acetyltransferase)	NM_010874	0.0497072	-1.02131
Stk25	serine	NM_021537	0.022017	-1.02053
Akp5	alkaline phosphatase 5	NM_007433	0.0194078	-1.01891
Tdpoz4	TD and POZ domain containing 4	NM_207272	0.0175277	1.01563
Pabpc4	poly A binding protein, cytoplasmic 4	NM_130881	0.0346004	1.02121
Stmn3	stathmin-like 3	NM_009133	0.0225088	1.0247
Slc9a7	solute carrier family 9 (sodium	NM_177353	0.000332036	1.02536
Nab1	Ngfi-A binding protein 1	NM_008667	0.0421059	1.02572
Mag	myelin-associated glycoprotein	NM_010758	0.00957064	1.02854
Hsp90aa1	heat shock protein 90kDa alpha (cytosolic), class A mem	NM_010480	0.0319994	1.03036
Olfr1024	olfactory receptor 1024 (Olfr1024), mRNA	ENSMUST00000099912	0.0429941	1.03084
Lrrc8c	leucine rich repeat containing 8 family, member C	NM_133897	0.0477154	1.03225
G6pd2	glucose-6-phosphate dehydrogenase 2	NM_019468	0.03004	1.03271
Fabp5	fatty acid binding protein 5, epidermal	BC002008	0.0162956	1.03406
Supv3l1	suppressor of var1, 3-like 1 (S. cerevisiae)	NM_181423	0.0301816	1.03435
Defb3	defensin beta 3	NM_013756	0.040355	1.03473
Adam34	a disintegrin and metallopeptidase domain 34	NM_145745	0.0357666	1.03487
Vmn2r-ps57	vomeronasal 2, receptor, pseudogene 57	XM_913765	0.0494389	1.03502
Ipo8	importin 8	NM_001081113	0.0471617	1.03621
Spag17	sperm associated antigen 17	NM_028892	0.0119667	1.03685
B230208H17Rik	RIKEN cDNA B230208H17 gene	NM_001024616	0.0483356	1.03723
Ptp4a2	protein tyrosine phosphatase 4a2 (Ptp4a2), mRNA	ENSMUST00000030578	0.00594545	1.03743
Obox6	oocyte specific homeobox 6	NM_145710	0.00966618	1.03805
Ncor1	nuclear receptor co-repressor 1	NM_011308	0.0160632	1.03817
Dctn3	dynactin 3 (Dctn3), mRNA	ENSMUST00000030158	0.0261349	1.04083
Tpt1	tumor protein, translationally-controlled 1	NM_009429	0.0306747	1.04105
Scgb1c1	secretoglobin, family 1C, member 1	NM_001099742	0.0268795	1.04108
Olfr32	olfactory receptor 32	NM_010980	0.0490599	1.04129
Olfr1297	olfactory receptor 1297	NM_146888	0.0236231	1.04367
Gjb4	gap junction protein, beta 4	NM_008127	0.0403786	1.04395
Olfr872	olfactory receptor 872 (Olfr872), mRNA	ENSMUST00000086474	0.0329469	1.04451
Olfr519	olfactory receptor 519	NM_207160	0.0377193	1.04477
Kntc1	kinetochore associated 1	NM_001042421	0.0351681	1.0455
Rpl24	ribosomal protein L24	NM_024218	0.0288335	1.04579
Srms	src-related kinase lacking C-terminal regulatory tyrosine a	NM_011481	0.0288988	1.04681
Zfp84	zinc finger protein 84	NM_023750	0.0286482	1.04705
Rpl32	ribosomal protein L32	NM_172086	0.0136746	1.04788
Flt3l	FMS-like tyrosine kinase 3 ligand	L23636	0.0335617	1.0481
Zfp191	zinc finger protein 191	NM_021559	0.0109777	1.04826
LOC100041831	similar to Glyceraldehyde-3-phosphate dehydrogen	XM_001477082	0.0374439	1.04842
Nebl	nebulette	NM_028757	0.0467347	1.04852
Bola3	bolA-like 3 (E. coli)	NM_175277	0.0340343	1.04861
Pdk2	pyruvate dehydrogenase kinase, isoenzyme 2 (Pdk2),	ENSMUST00000038431	0.0222542	1.05007
Cggbp1	CGG triplet repeat binding protein 1	NM_178647	0.0356142	1.05036
Olfr1425	olfactory receptor 1425	NM_001011853	0.0235404	1.05043
Spt1	salivary protein 1	NM_009267	0.0117498	1.05055
Gm1527	gene model 1527, (NCBI)	NM_001033479	0.034761	1.05114
Colec11	collectin sub-family member 11	NM_027866	0.047217	1.05238
Best1	bestrophin 1 (Best1), mRNA	ENSMUST00000041773	0.0253558	1.05246
Cmtm2a	CKLF-like MARVEL transmembrane domain containing 2A	NM_027022	0.0414215	1.05304
Olfr855	olfactory receptor 855	NM_146524	0.0401355	1.05309
Ndufb11	NADH dehydrogenase (ubiquinone) 1 beta subcomplex, 11	NM_019435	0.0102106	1.05321
Olfr665	olfactory receptor 665	NM_146814	0.0479432	1.05327
V1re12	vomeronasal 1 receptor, E12	NM_134231	0.0109161	1.0535
LOC668366	similar to ribosomal protein L21	XR_035709	0.0438343	1.05374
Agpat4	1-acylglycerol-3-phosphate O-acyltransferase 4 (lysophosp	NM_026644	0.048145	1.05384
Pnlip	pancreatic lipase	NM_026925	0.0215308	1.05395
Setd8	SET domain containing (lysine methyltransferase) 8	NM_030241	0.0315326	1.05412
COX2	protein coding	AF378830	0.014513	1.05448
Vps25	vacuolar protein sorting 25 (yeast)	NM_026776	0.0254211	1.0546
D130059P03Rik	RIKEN cDNA D130059P03 gene	NM_177185	0.0428769	1.05462
Rpl21	ribosomal protein L21	BC096404	0.0396675	1.05484
Lrrc51	leucine rich repeat containing 51	BC025128	0.0346497	1.05512
Ky	kyphoscoliosis peptidase	NM_024291	0.00522975	1.05605
Tmem63a	transmembrane protein 63a	NM_144794	0.0236367	1.05615
Ahnak	AHNAK nucleoprotein (desmoyokin)	NM_009643	0.0296536	1.05659
Rpl8	ribosomal protein L8	NM_012053	0.00323877	1.05669
Dnahc5	dynein, axonemal, heavy chain 5	NM_133365	0.0291918	1.05775
Tfpi2	tissue factor pathway inhibitor 2	NM_009364	0.0237663	1.05778
Rps8	ribosomal protein S8	NM_009098	0.0430073	1.05803
Olfr183	olfactory receptor 183	NM_146485	0.016173	1.05809
Ftsj1	FtsJ homolog 1 (E. coli)	NM_133991	0.0104874	1.05838
Bcs1l	BCS1-like (yeast)	NM_025784	0.0470946	1.05839
Bsx	brain specific homeobox	NM_178245	0.0368228	1.05858
Gdi2	guanosine diphosphate (GDP) dissociation inhibitor 2	NM_008112	0.0499765	1.05861
Ccdc61	coiled-coil domain containing 61	NM_001033314	0.0496414	1.05864
Trim50	tripartite motif protein 50	NM_178240	0.0473915	1.05898
Gna12	guanine nucleotide binding protein, alpha 12	NM_010302	0.00986883	1.0597
Unc5c	unc-5 homolog C (C. elegans)	NM_009472	0.0476589	1.06026
Ceacam14	CEA-related cell adhesion molecule 14	NM_025957	0.030241	1.06032
Pip4k2a	phosphatidylinositol-5-phosphate 4-kinase, type II, alph	NM_008845	0.0340388	1.06111
Pdgfc	platelet-derived growth factor, C polypeptide	NM_019971	0.0127769	1.06116
Sprr2g	small proline-rich protein 2G	NR_003548	0.00335105	1.06164
Ube2v1	ubiquitin-conjugating enzyme E2 variant 1	NM_023230	0.00856669	1.06231
Olfr677	olfactory receptor 677	NM_146358	0.0346146	1.06235
Caprin1	cell cycle associated protein 1	NM_016739	0.0186512	1.06256
Itgbl1	integrin, beta-like 1 (Itgbl1), mRNA	ENSMUST00000049681	0.0101594	1.06308
Ctnna1	catenin (cadherin associated protein), alpha 1	NM_009818	0.0312872	1.0632
Hc	hemolytic complement	NM_010406	0.0467557	1.06352
LOC667287	hypothetical LOC667287	XR_033365	0.00699551	1.0637
XM_359419	Mus musculus sequence XM_359419	XM_906558	0.047236	1.0641
Zbtb7b	zinc finger and BTB domain containing 7B	NM_009565	0.00472439	1.0642
Sp2	Sp2 transcription factor	NM_030220	0.0337466	1.06435
Brca1	breast cancer 1	NM_009764	0.0257808	1.06437
Trim55	tripartite motif-containing 55	NM_001081281	0.0290213	1.0649
V1rg8	vomeronasal 1 receptor, G8	NM_134209	0.0068299	1.06547
Cdh4	cadherin 4	NM_009867	0.00506939	1.06576
LOC100041002	hypothetical protein LOC100041002	XM_001477254	0.0407978	1.06606
Rps26	ribosomal protein S26	BC100456	0.0181912	1.06631
Slc15a1	solute carrier family 15 (oligopeptide transporter), mem	NM_053079	0.00857728	1.06647
Oscar	osteoclast associated receptor	AF391160	0.019527	1.06661
LOC625963	hypothetical protein LOC625963	XR_032468	0.0437709	1.0667
Ttll5	tubulin tyrosine ligase-like family, member 5	NM_001081423	0.0146632	1.06672
Mki67ip	Mki67 (FHA domain) interacting nucleolar phosph	ENSMUST00000027626	0.0124986	1.06675
mCG_121688	ribosomal protein L21 pseudogene	XM_001474457	0.0348542	1.06687
Tcl1b1	T-cell leukemia	NM_013773	0.0170634	1.06743
Ceacam11	CEA-related cell adhesion molecule 11	NM_023289	0.0470929	1.06781
Lyzl6	lysozyme-like 6	NM_027083	0.0236675	1.06781
LOC100042190	similar to ribosomal protein L21	XR_033682	0.0138508	1.06844
Dbil5	diazepam binding inhibitor-like 5	NM_021294	0.0184793	1.0688
Canx	calnexin	NM_007597	0.0241618	1.06897
C3	complement component 3	NM_009778	0.0195165	1.06907
Fkbp2	FK506 binding protein 2	NM_008020	0.000326391	1.06908
Olfr1120	olfactory receptor 1120 (Olfr1120), mRNA	ENSMUST00000058737	0.0395335	1.06909
Pxn	paxillin	NM_011223	0.0128633	1.07018
LOC100040331	similar to ribosomal protein L36a	XM_001475021	0.0272779	1.07064
Olfr726	olfactory receptor 726	NM_146316	0.0488373	1.07078
Egfr	epidermal growth factor receptor	NM_207655	0.0149312	1.07108
Vti1a	vesicle transport through interaction with t-SNAREs homolo	NM_016862	0.038641	1.07149
Rgs14	regulator of G-protein signaling 14	NM_016758	0.00156404	1.07177
Tmem102	transmembrane protein 102	NM_001033433	0.0259334	1.07219
Aup1	ancient ubiquitous protein	NM_007517	0.00591923	1.07317
Gnb2l1	guanine nucleotide binding protein (G protein), beta poly	NM_008143	0.00716308	1.0735
Ddah2	dimethylarginine dimethylaminohydrolase 2	NM_016765	0.00329932	1.07355
Kctd10	potassium channel tetramerisation domain containing 10	NM_026145	0.0320648	1.07355
LOC386392	similar to keratin associated protein 11-1	XM_359200	0.00316615	1.07407
Olfr643	olfactory receptor 643	NM_147077	0.0271435	1.07419
Klhl10	kelch-like 10 (Drosophila)	NM_025727	0.0448444	1.0749
Rpl36a	ribosomal protein L36a	NM_019865	0.046347	1.07505
Rxra	retinoid X receptor alpha	NM_011305	0.0305735	1.07518
Psme1	proteasome (prosome, macropain) 28 subunit, alpha	NM_011189	0.0346481	1.07528
LOC546711	similar to 40S ribosomal protein S25	XM_908296	0.0223574	1.0754
Npc2	Niemann Pick type C2	NM_023409	0.00143993	1.07599
Ces5	carboxylesterase 5 (Ces5), mRNA	ENSMUST00000034355	0.0173466	1.07602
Wdr41	WD repeat domain 41	NM_172590	0.0364527	1.07606
Ndufs8	NADH dehydrogenase (ubiquinone) Fe-S protein 8	NM_144870	0.0220943	1.07611
Ubl5	ubiquitin-like 5	NM_025401	0.0108396	1.07632
Olfr958	olfactory receptor 958	NM_146330	0.0343819	1.07646
Glrx5	glutaredoxin 5 homolog (S. cerevisiae) (Glrx5), m	ENSMUST00000021522	0.0173303	1.07656
Gprc5a	G protein-coupled receptor, family C, group 5, m	ENSMUST00000050104	0.0230527	1.077
Slc9a3r2	solute carrier family 9 (sodium	ENSMUST00000002572	0.0188796	1.07703
Thoc4	THO complex 4	NM_011568	0.0363075	1.07707
Cadm1	cell adhesion molecule 1 (Cadm1), transcript vari	ENSMUST00000114548	0.00999676	1.07712
P2rx1	purinergic receptor P2X, ligand-gated ion channel, 1	NM_008771	0.0172894	1.07722
LOC625995	ubiquitin-like 5 pseudogene	BC096400	0.0184396	1.07729
B230216G23Rik	RIKEN cDNA B230216G23 gene	XM_908052	0.00801794	1.07735
Thsd4	thrombospondin, type I, domain containing 4	NM_001040426	0.00468682	1.07735
Pdlim7	PDZ and LIM domain 7	BC052698	0.0132869	1.07744
D5Ertd577e	DNA segment, Chr 5, ERATO Doi 577, expressed	BC099941	0.0180966	1.07753
Runx1	runt related transcription factor 1	NM_009821	0.00120645	1.07765
Fbxw15	F-box and WD-40 domain protein 15	NM_199036	0.00313112	1.07791
L3mbtl3	l(3)mbt-like 3 (Drosophila)	BC085192	0.0125831	1.07819
Rps10	ribosomal protein S10	NM_025963	0.0351183	1.07822
Gprin2	G protein regulated inducer of neurite outgrowth 2	XM_910756	0.0131923	1.07862
Dleu2	deleted in lymphocytic leukemia, 2	AF380425	0.0134115	1.07864
Atp5o	ATP synthase, H+ transporting, mitochondrial F1 complex, O	NM_138597	0.0330312	1.07887
Olfr1202	olfactory receptor 1202 (Olfr1202), mRNA	ENSMUST00000072057	0.0229343	1.0789
LOC100043057	similar to SRSR846	XM_001479418	0.0260654	1.07915
Serpine2	serine (or cysteine) peptidase inhibitor, clade E, memb	NM_009255	0.00853143	1.07927
Gapdhs	glyceraldehyde-3-phosphate dehydrogenase, sperma	ENSMUST00000074758	0.0431972	1.07938
Zdhhc9	zinc finger, DHHC domain containing 9	NM_172465	0.00479998	1.07961
Isl2	insulin related protein 2 (islet 2)	NM_027397	0.0302979	1.07969
Naprt1	nicotinate phosphoribosyltransferase domain containing 1	NM_172607	0.0245627	1.08092
Specc1	sperm antigen with calponin homology and coiled-coil d	NM_001029936	0.0262656	1.08123
Drd1ip	dopamine receptor D1 interacting protein	BC049663	0.0250839	1.08134
Rpl3	ribosomal protein L3	NM_013762	0.0356186	1.08138
Ezh2	enhancer of zeste homolog 2 (Drosophila) (Ezh2), m	ENSMUST00000081721	0.0024899	1.08159
Zbtb20	zinc finger and BTB domain containing 20 (Zbtb20	ENSMUST00000114694	0.039163	1.08162
Mpp6	membrane protein, palmitoylated 6 (MAGUK p55 subfa	ENSMUST00000036236	0.019291	1.08244
LOC100041472	similar to Anapc5 protein	XR_032742	0.0434023	1.08261
Ovol3	OVO homolog-like 3 (Drosophila)	XM_355880	0.0340708	1.08264
Gmps	guanine monphosphate synthetase	NM_001033300	0.00537378	1.08273
Lrrk1	leucine-rich repeat kinase 1	NM_146191	0.0178848	1.08318
Dhx37	DEAH (Asp-Glu-Ala-His) box polypeptide 37	NM_203319	0.0331492	1.08324
Pkp4	plakophilin 4	NM_026361	0.00914067	1.08351
Mdga1	MAM domain containing glycosylphosphatidylinositol anchor 1	DQ788983	0.0301939	1.08427
Trp53i11	transformation related protein 53 inducible protein	NM_001025246	0.0176326	1.08445
E330021D16Rik	RIKEN cDNA E330021D16 gene	BC099944	0.025197	1.08459
Siglece	sialic acid binding Ig-like lectin E	NM_031181	0.0136313	1.0846
Etfb	electron transferring flavoprotein, beta polypeptide	NM_026695	0.0171643	1.0847
Spire2	spire homolog 2 (Drosophila)	NM_172287	0.0386217	1.08493
Rpl10a	ribosomal protein L10A (Rpl10a), mRNA	ENSMUST00000042334	0.0100366	1.08517
Ndufb5	NADH dehydrogenase (ubiquinone) 1 beta subcomplex, 5	NM_025316	0.00997022	1.08546
Zscan29	zinc finger SCAN domains 29	BC103777	0.0497229	1.08604
Bace2	beta-site APP-cleaving enzyme 2	NM_019517	0.00262143	1.08642
Rpl31	ribosomal protein L31	NM_053257	0.0193979	1.08661
Hipk1	homeodomain interacting protein kinase 1	NM_010432	0.0438814	1.08665
D9Ertd280e	DNA segment, Chr 9, ERATO Doi 280, expressed	NM_177775	0.0216231	1.08672
Nr1h3	nuclear receptor subfamily 1, group H, member 3	NM_013839	0.0293205	1.08679
Wdr27	WD repeat domain 27	NM_175173	0.0208635	1.0868
Tmem9b	TMEM9 domain family, member B	NM_020050	0.0340561	1.08683
Exosc1	exosome component 1 (Exosc1), mRNA	ENSMUST00000075280	0.00191344	1.087
Cuta	cutA divalent cation tolerance homolog (E. coli)	NM_026307	0.0232573	1.08755
Hsd17b10	hydroxysteroid (17-beta) dehydrogenase 10	NM_016763	0.00214989	1.0881
Ncaph2	non-SMC condensin II complex, subunit H2	NM_025795	0.0378125	1.08817
Aebp1	AE binding protein 1 (Aebp1), mRNA	ENSMUST00000102923	0.0346892	1.08838
Pla2g7	phospholipase A2, group VII (platelet-activating factor a	NM_013737	0.00908534	1.08869
Zdhhc14	zinc finger, DHHC domain containing 14	NM_146073	0.0187815	1.089
Fxyd5	FXYD domain-containing ion transport regulator 5	BC031112	0.0373117	1.08919
Uba52	ubiquitin A-52 residue ribosomal protein fusion product 1	NM_019883	0.00144674	1.08922
Olfr1166	olfactory receptor 1166	NM_146650	0.0400382	1.08934
Rbm38	RNA binding motif protein 38	NM_019547	0.0390128	1.08954
Tceb2	transcription elongation factor B (SIII), polypeptide 2	NM_026305	0.000944288	1.08971
Rpl27	ribosomal protein L27 (Rpl27), mRNA	ENSMUST00000077856	0.0201224	1.08979
Krtcap2	keratinocyte associated protein 2	NM_025327	0.0473596	1.0902
V1re4	vomeronasal 1 receptor, E4	NM_134193	0.0283363	1.09024
Hsf4	heat shock transcription factor 4	NM_011939	0.0300504	1.09044
Ptgis	prostaglandin I2 (prostacyclin) synthase	NM_008968	0.0202393	1.0906
Plod1	procollagen-lysine, 2-oxoglutarate 5-dioxygenase 1	NM_011122	0.0275062	1.09063
Pramel3	preferentially expressed antigen in melanoma-like 3	NM_031390	0.00453552	1.0908
Agl	amylo-1,6-glucosidase, 4-alpha-glucanotransferase	NM_001081326	0.0155245	1.09085
Rims3	regulating synaptic membrane exocytosis 3	NM_182929	0.0415279	1.09109
Lyve1	lymphatic vessel endothelial hyaluronan receptor 1	NM_053247	8.80118e-07	1.09128
Olfr961	olfactory receptor 961	NM_146504	0.00890147	1.09153
Fut1	fucosyltransferase 1	NM_008051	0.0324201	1.09179
Myo9a	myosin IXa	XM_981204	0.045698	1.09182
Apbb2	amyloid beta (A4) precursor protein-binding, family B, mem	NM_009686	0.00812489	1.09185
Mrrf	mitochondrial ribosome recycling factor	NM_026422	0.000111222	1.09189
Lcp2	lymphocyte cytosolic protein 2	NM_010696	0.0151126	1.09198
Pfdn4	prefoldin 4	NM_001013369	0.0350322	1.09212
Tmem130	transmembrane protein 130 (Tmem130), mRNA	ENSMUST00000061446	0.0186978	1.09221
Tceb2	transcription elongation factor B (SIII), polypeptide 2	BC051927	0.00665423	1.09252
Rpl19	ribosomal protein L19 (Rpl19), mRNA	ENSMUST00000017548	0.0332783	1.09307
Rpl37	ribosomal protein L37	NM_026069	0.00274968	1.09343
Ppargc1b	peroxisome proliferative activated receptor, gamma, coa	NM_133249	0.0459699	1.09414
Pde4a	phosphodiesterase 4A, cAMP specific	NM_183408	0.0142719	1.09445
Dock6	dedicator of cytokinesis 6	NM_177030	0.0104756	1.09455
Ror1	receptor tyrosine kinase-like orphan receptor 1	NM_013845	0.0196079	1.09481
Gpr89	G protein-coupled receptor 89 (Gpr89), mRNA	ENSMUST00000029738	0.0462803	1.09538
Lce3b	late cornified envelope 3B	NM_025501	0.0476911	1.09558
Ttc29	tetratricopeptide repeat domain 29	NM_183096	0.0439421	1.09564
Olfr1218	olfactory receptor 1218	NM_146818	0.0189688	1.09587
Cnpy1	canopy 1 homolog (zebrafish)	NM_175651	0.0344766	1.09588
Parva	parvin, alpha	NM_020606	0.0475936	1.09674
RP23-24J10.5	ubiquitin A-52 residue ribosomal protein fusion	NM_001105157	0.00414533	1.09684
Fmnl3	formin-like 3	NM_011711	0.0133063	1.09708
Rpusd1	RNA pseudouridylate synthase domain containing 1	NM_028009	0.0340828	1.09743
Foxm1	forkhead box M1	NM_008021	0.0212885	1.09752
Cyp2b13	cytochrome P450, family 2, subfamily b, polypeptide 13	NM_007813	0.00860585	1.09785
Tubb2b	tubulin, beta 2b	NM_023716	0.0180262	1.09811
Tpcn2	two pore segment channel 2	NM_146206	0.03391	1.09844
Olfr1273	olfactory receptor 1273	NM_146975	0.0402243	1.09902
Crry	complement receptor related protein	NM_013499	0.0135357	1.09929
Mylk	myosin, light polypeptide kinase	NM_139300	0.0428984	1.09984
Hyou1	hypoxia up-regulated 1	NM_021395	0.0323065	1.09995
Abcb11	ATP-binding cassette, sub-family B (MDR	NM_021022	0.0448512	1.09997
Egfl6	EGF-like-domain, multiple 6	NM_019397	0.0277612	1.10005
Rpl35	ribosomal protein L35	NM_025592	0.0300414	1.10052
Edg2	endothelial differentiation, lysophosphatidic acid	ENSMUST00000107575	0.0240039	1.10066
C1qb	complement component 1, q subcomponent, beta polypeptide	NM_009777	0.0451654	1.10072
Olfr483	olfactory receptor 483	NM_146735	0.0256786	1.10139
Rpl23a	ribosomal protein L23a	NM_207523	0.00146733	1.10169
Tmem174	transmembrane protein 174 (Tmem174), mRNA	ENSMUST00000050389	0.0370252	1.10169
Plcxd2	phosphatidylinositol-specific phospholipase C, X domain c	XM_489641	0.00520137	1.10185
Anpep	alanyl (membrane) aminopeptidase	NM_008486	0.0320303	1.10202
Dynll2	dynein light chain LC8-type 2	NM_026556	0.0108216	1.10207
Hist3h2a	histone cluster 3, H2a	NM_178218	0.0425953	1.1022
Rps17	ribosomal protein S17	NM_009092	0.0205334	1.10222
Ddi1	DDI1, DNA-damage inducible 1, homolog 1 (S. cerevisiae)	NM_027942	0.0327237	1.10226
Cep63	centrosomal protein 63	AK137058	0.0443196	1.10237
Lrrc15	leucine rich repeat containing 15	NM_028973	0.0190681	1.10245
Casz1	castor homolog 1, zinc finger (Drosophila)	NM_027195	0.0150493	1.10257
Dapl1	death associated protein-like 1 (Dapl1), mRNA	ENSMUST00000028369	0.0441186	1.10276
Fn1	fibronectin 1	NM_010233	0.0451402	1.10286
Armet	arginine-rich, mutated in early stage tumors	NM_029103	0.0284218	1.10288
Net1	neuroepithelial cell transforming gene 1	NM_019671	0.0457956	1.10319
Sypl2	synaptophysin-like 2	NM_008596	0.0400971	1.10327
Cobll1	Cobl-like 1 (Cobll1), mRNA	ENSMUST00000102726	0.00385513	1.10334
Isyna1	myo-inositol 1-phosphate synthase A1	NM_023627	0.0401156	1.10341
LOC100046479	similar to Ac2-210	XM_001476278	0.0109158	1.10342
Nov	nephroblastoma overexpressed gene	NM_010930	0.0178796	1.10367
Mybl2	myeloblastosis oncogene-like 2	NM_008652	0.0389876	1.10382
Alg3	asparagine-linked glycosylation 3 homolog (yeast, alpha-1,3	NM_145939	0.00100866	1.10468
Olfr1431	olfactory receptor 1431	NM_146414	0.0230614	1.105
Kcnip3	Kv channel interacting protein 3, calsenilin (Kc	ENSMUST00000103215	0.0495939	1.10534
Edf1	endothelial differentiation-related factor 1	NM_021519	0.0246077	1.10608
Lman2l	lectin, mannose-binding 2-like	NM_001013374	0.00725518	1.10624
LOC100042737	similar to 40S ribosomal protein SA (p40) (34	XR_033852	0.0450264	1.10625
Gm853	gene model 853, (NCBI)	NM_001034872	0.0412814	1.1063
Slc4a9	solute carrier family 4, sodium bicarbonate cotransporter	NM_172830	0.00400775	1.10657
Jhdm1d	jumonji C domain-containing histone demethylase 1 homo	NM_001033430	0.0372453	1.10678
Wscd1	WSC domain containing 1	NM_177618	0.0117285	1.10682
Olfr1281	olfactory receptor 1281	NM_001005568	0.0324506	1.10698
Traf3ip2	Traf3 interacting protein 2	NM_134000	0.0279715	1.10768
Hand1	heart and neural crest derivatives expressed transcript 1	NM_008213	0.0169285	1.10787
Hspa1b	heat shock protein 1B	NM_010478	0.0475682	1.10792
Cyp2c65	cytochrome P450, family 2, subfamily c, polypeptide 65	NM_028191	0.0044286	1.10794
D5Ertd585e	DNA segment, Chr 5, ERATO Doi 585, expressed	NM_027922	0.00260727	1.10795
Olfr609	olfactory receptor 609 (Olfr609), mRNA	ENSMUST00000055787	0.0197903	1.10808
Fndc3b	fibronectin type III domain containing 3B (Fndc3	ENSMUST00000046157	0.0140557	1.1084
B020004J07Rik	RIKEN cDNA B020004J07 gene	NM_001033790	0.0476583	1.10883
Tagln	transgelin	NM_011526	0.0290773	1.10906
Hsp90b1	heat shock protein 90kDa beta (Grp94), member 1	NM_011631	0.00500395	1.10946
Olfr18	olfactory receptor 18	NM_146563	0.0181509	1.10956
Rpl15	ribosomal protein L15	NM_025586	0.0233165	1.10956
Ppp4c	protein phosphatase 4, catalytic subunit	NM_019674	0.023861	1.10968
Nrsn2	neurensin 2 (Nrsn2), mRNA	ENSMUST00000079278	0.00108956	1.10976
Icam2	intercellular adhesion molecule 2	NM_010494	0.00971039	1.10981
Rpl6	ribosomal protein L6	BC062880	0.0473951	1.11017
Olig1	oligodendrocyte transcription factor 1	NM_016968	0.046202	1.11021
Dhrs7b	dehydrogenase	NM_145428	0.0157979	1.11057
Cd97	CD97 antigen (Cd97), mRNA	ENSMUST00000075843	0.0403573	1.1106
V1rh6	vomeronasal 1 receptor, H6	NM_134215	0.0188236	1.11079
Cd44	CD44 antigen	NM_009851	0.00999162	1.11084
Cct5	chaperonin subunit 5 (epsilon) (Cct5), mRNA	ENSMUST00000022842	0.00843187	1.11089
Rpl7	ribosomal protein L7	NM_011291	0.0102713	1.11111
Rpgrip1	retinitis pigmentosa GTPase regulator interacting protei	NM_023879	0.0360704	1.11186
H2-Ke6	H2-K region expressed gene 6	NM_013543	0.0100456	1.11203
Ak3	adenylate kinase 3	NM_021299	0.0145769	1.1122
Vmn2r26	vomeronasal 2, receptor 26	NM_019917	3.64417e-05	1.11269
Nhej1	nonhomologous end-joining factor 1 (Nhej1), mRNA	ENSMUST00000027347	0.00293487	1.11317
AI987662	expressed sequence AI987662	NM_178899	0.0323709	1.11319
Rbm4b	RNA binding motif protein 4B	NM_025717	0.0170951	1.11328
Ndrg1	N-myc downstream regulated gene 1	NM_008681	0.0490525	1.11349
Lce1i	late cornified envelope 1I	NM_029667	0.0319447	1.11398
Tmem98	transmembrane protein 98 (Tmem98), mRNA	ENSMUST00000040865	0.0473387	1.11416
Clybl	citrate lyase beta like (Clybl), mRNA	ENSMUST00000026625	0.000395507	1.11428
Dennd1b	DENN	NM_181347	0.0123443	1.11434
Kif7	kinesin family member 7	AB001435	0.0339006	1.11443
Chn2	chimerin (chimaerin) 2	NM_023543	0.0303796	1.11502
Tmigd1	transmembrane and immunoglobulin domain containi	ENSMUST00000102495	0.00847861	1.1155
Rpsa	ribosomal protein SA (Rpsa), mRNA	ENSMUST00000035105	0.045501	1.11565
LOC236479	similar to tropomyosin	XR_034228	0.0386036	1.11569
Rpl37a	ribosomal protein L37a	NM_009084	0.0275438	1.11583
Col18a1	collagen, type XVIII, alpha 1	NM_009929	0.0438469	1.11584
Dnajc1	DnaJ (Hsp40) homolog, subfamily C, member 1	BC080300	0.0219172	1.11592
Ikzf1	IKAROS family zinc finger 1	NM_001025597	0.00372438	1.116
Pfdn5	prefoldin 5	NM_027044	0.042794	1.1163
Ppp1r14b	protein phosphatase 1, regulatory (inhibitor) subunit 1	NM_008889	0.0224308	1.11642
Slc5a3	solute carrier family 5 (inositol transporters), member 3	NM_017391	0.0440919	1.11651
Ostf1	osteoclast stimulating factor 1	NM_017375	0.0253939	1.11672
AB124611	cDNA sequence AB124611 (AB124611), mRNA	ENSMUST00000076326	0.00751752	1.11701
Cyp2c29	cytochrome P450, family 2, subfamily c, polypeptide 29	NM_007815	0.0180058	1.11713
Hck	hemopoietic cell kinase	NM_010407	0.0443195	1.11726
Lbx1	ladybird homeobox homolog 1 (Drosophila)	NM_010691	0.0122156	1.11791
Phf15	PHD finger protein 15	NM_199299	0.0107622	1.11814
Gse1	genetic suppressor element 1	NM_198671	0.0141104	1.11876
Rod1	ROD1 regulator of differentiation 1 (S. pombe)	NM_144904	0.0165631	1.11896
Hspc171	HSPC171 protein	NM_025486	0.00781577	1.11898
Trim17	tripartite motif protein 17	NM_031172	0.0151256	1.11906
Dmrta1	doublesex and mab-3 related transcription factor like fam	NM_175647	0.0406331	1.1191
D430042O09Rik	RIKEN cDNA D430042O09 gene	AK052528	0.0151835	1.11933
Zfa	zinc finger protein, autosomal	NM_009540	0.0117687	1.11941
Serpinb6c	serine (or cysteine) peptidase inhibitor, clade B, mem	NM_148942	0.0140921	1.1195
Sp1	trans-acting transcription factor 1	NM_013672	0.0175462	1.11956
Gfra3	glial cell line derived neurotrophic factor famil	ENSMUST00000025224	0.0201001	1.12008
Calcb	calcitonin-related polypeptide, beta (Calcb), mRN	ENSMUST00000032902	0.0491616	1.1203
Gpr123	G protein-coupled receptor 123	NM_177469	0.0197509	1.12051
Svopl	SV2 related protein homolog (rat)-like	NM_177200	0.0486872	1.12077
Olfr1335	olfactory receptor 1335	NM_207703	0.0098279	1.12133
Hist1h2ak	histone cluster 1, H2ak	NM_178183	0.0235205	1.12152
Nrk	Nik related kinase	NM_013724	0.0244398	1.12238
Hmcn1	hemicentin 1	NM_001024720	0.0438165	1.12254
Foxn3	forkhead box N3	BC099971	0.0240714	1.12275
Rps24	ribosomal protein S24	NM_011297	0.0306359	1.12314
LOC100042986	similar to ribosomal protein L37a	XM_001479280	0.0297323	1.12316
Vmn2r82	predicted gene, EG624845 (EG624845), mRNA; pred	ENSMUST00000020547	0.0453907	1.12357
Msh5	mutS homolog 5 (E. coli) (Msh5), mRNA	ENSMUST00000007250	0.0326939	1.12378
Cd86	CD86 antigen (Cd86), mRNA	ENSMUST00000089620	0.0146889	1.1238
Leng4	leukocyte receptor cluster (LRC) member 4	NM_029934	0.0389077	1.12459
Pcolce	procollagen C-endopeptidase enhancer protein	NM_008788	0.0304506	1.12459
AY761185	cDNA sequence AY761185	NM_001012640	0.0266024	1.12468
Trf	transferrin	NM_133977	0.00231741	1.12468
Olfr1045	olfactory receptor 1045	NM_147017	0.0379348	1.12498
Steap3	STEAP family member 3	NM_001085409	0.0112716	1.12706
Whdc1	WAS protein homology region 2 domain containing 1	NM_001004185	0.0432874	1.12718
LOC100042997	similar to tropomyosin	XR_034250	0.0297708	1.1272
Kprp	keratinocyte expressed, proline-rich	NM_028629	0.0126596	1.12728
Rpl13	ribosomal protein L13	NM_016738	0.000153751	1.12729
Per2	period homolog 2 (Drosophila)	NM_011066	0.00126554	1.12733
Lypd1	Ly6	NM_145100	0.0442595	1.12743
Ifnz	interferon zeta	NM_197889	0.0233862	1.12767
Olfr94	olfactory receptor 94	NM_001011518	0.025583	1.12797
Sept12	septin 12 (Sept12), mRNA	ENSMUST00000062846	0.0212382	1.12842
Hsp110	heat shock protein 110	NM_013559	0.00264861	1.12868
Rpsa	ribosomal protein SA	AK145713	0.035445	1.12878
Tsp50	testes-specific protease 50	NM_146227	0.0486706	1.12883
Ndc80	NDC80 homolog, kinetochore complex component (S.	ENSMUST00000024851	0.0252492	1.1289
Dsg1b	desmoglein 1 beta	NM_181682	0.0469425	1.12955
Mrap	melanocortin 2 receptor accessory protein	NM_029844	0.0389246	1.13003
Tulp4	tubby like protein 4	NM_001103181	0.0109117	1.13021
Tnfrsf13b	tumor necrosis factor receptor superfamily, m	ENSMUST00000010286	0.0350385	1.13064
Mfsd7	major facilitator superfamily domain containing 7	NM_172883	0.0439979	1.13089
Pknox1	Pbx	NM_016670	0.017522	1.13121
Rac2	RAS-related C3 botulinum substrate 2	NM_009008	0.0223012	1.13144
Matn1	matrilin 1, cartilage matrix protein 1 (Matn1), m	ENSMUST00000102576	0.0388068	1.13166
Fyco1	FYVE and coiled-coil domain containing 1	NM_148925	0.0206978	1.13172
RP23-24J10.5	ubiquitin A-52 residue ribosomal protein fusion	NM_001105157	0.00374437	1.13174
Gltp	glycolipid transfer protein	NM_019821	0.00160389	1.13223
H1fnt	H1 histone family, member N, testis-specific	NM_027304	0.0141154	1.13227
Slc7a11	solute carrier family 7 (cationic amino acid transporter	NM_011990	0.0274222	1.13251
Erg	avian erythroblastosis virus E-26 (v-ets) oncogene related	NM_133659	0.000656213	1.13263
Tlr9	toll-like receptor 9	NM_031178	0.0383969	1.13266
Map3k13	mitogen-activated protein kinase kinase kinase 13	NM_172821	0.0323179	1.13276
C1qtnf2	C1q and tumor necrosis factor related protein 2	NM_026979	0.0218141	1.13281
Znhit1	zinc finger, HIT domain containing 1	NM_027318	0.00222421	1.13322
Snx16	sorting nexin 16 (Snx16), mRNA	ENSMUST00000029047	0.0121097	1.13333
LOC631266	similar to ribosomal protein L7	XR_034756	0.0139479	1.13346
Ccni	cyclin I	NM_017367	0.0243696	1.13388
Rps13	ribosomal protein S13	NM_026533	0.0208925	1.13393
Fat3	FAT tumor suppressor homolog 3 (Drosophila)	NM_001080814	0.0318184	1.13433
Rpl13	ribosomal protein L13	NM_016738	0.0115598	1.13464
Ar	androgen receptor	NM_013476	0.0120544	1.13473
Wdr78	WD repeat domain 78	NM_146254	0.0422964	1.13474
Rps12	ribosomal protein S12	NM_011295	0.0134074	1.13512
Ednrb	endothelin receptor type B	NM_007904	0.0424118	1.13519
Ifitm1	interferon induced transmembrane protein 1	BC090972	0.00445552	1.13543
Oprm1	opioid receptor, mu 1	NM_001039652	0.0291361	1.13543
Phca	phytoceramidase, alkaline	NM_025408	0.0364041	1.13583
C730027P07Rik	RIKEN cDNA C730027P07 gene	NM_177743	0.0221262	1.13586
Pcdhb2	protocadherin beta 2	NM_053127	0.015836	1.13607
Aadacl2	arylacetamide deacetylase-like 2	XM_916151	0.048835	1.13617
Hspb1	heat shock protein 1	NM_013560	0.0298629	1.1371
Tie1	tyrosine kinase receptor 1 (Tie1), mRNA	ENSMUST00000047421	0.028855	1.13726
Arhgef5	Rho guanine nucleotide exchange factor (GEF) 5	BC006829	0.0243949	1.13739
Hist1h2ba	histone cluster 1, H2ba	NM_175663	2.1463e-06	1.13751
Hmg20b	high mobility group 20 B	NM_010440	0.0179904	1.13827
Isg20	interferon-stimulated protein	AF217484	0.00314949	1.13844
Rnaset2a	ribonuclease T2A	NM_001083938	0.00257946	1.13846
Hcfc1r1	host cell factor C1 regulator 1 (XPO1-dependent	ENSMUST00000024697	0.0324974	1.13881
Olfr432	olfactory receptor 432 (Olfr432), mRNA	ENSMUST00000062665	0.000237035	1.13893
Rps20	ribosomal protein S20	NM_026147	0.0110744	1.13894
Cox18	COX18 cytochrome c oxidase assembly homolog (S. c	ENSMUST00000048363	0.0353779	1.1393
Rpl13	ribosomal protein L13	NM_016738	0.0128818	1.13937
Rpl38	ribosomal protein L38	NM_001048057	0.0063958	1.13999
LOC238091	similar to Glyceraldehyde-3-phosphate dehydrogenase	XR_034642	0.003535	1.14069
P4ha1	procollagen-proline, 2-oxoglutarate 4-dioxygenase (proline	NM_011030	0.0280707	1.14134
Rpo1-3	RNA polymerase 1-3	NM_009087	0.0113508	1.1414
LOC640094	similar to Glyceraldehyde-3-phosphate dehydrogenase (G	XR_034358	0.0395155	1.14169
Calr	calreticulin	NM_007591	0.00828851	1.14197
Sec14l4	SEC14-like 4 (S. cerevisiae)	NM_146013	0.0481992	1.14212
Cd82	CD82 antigen	NM_007656	0.0265906	1.14241
Hspa5	heat shock protein 5	NM_022310	0.00886939	1.14281
Tff3	trefoil factor 3, intestinal	NM_011575	0.0122253	1.14313
Sh3d19	SH3 domain protein D19	D89677	0.0197948	1.14332
Mdk	midkine	M19662	0.0148601	1.14411
Rpl18	ribosomal protein L18	NM_009077	0.0373996	1.14414
Osm	oncostatin M	NM_001013365	0.0313262	1.14505
Dnahc3	dynein, axonemal, heavy chain 3	XM_355934	0.000861131	1.14534
Jtb	jumping translocation breakpoint	NM_206924	0.0091129	1.14541
Gpr3	G-protein coupled receptor 3	NM_008154	0.0240456	1.14542
Chrna9	cholinergic receptor, nicotinic, alpha polypeptide 9	NM_001081104	0.00454155	1.14574
Nkx2-4	NK2 transcription factor related, locus 4 (Droso	ENSMUST00000067020	0.0469549	1.14578
Pappa	pregnancy-associated plasma protein A	NM_021362	0.0402113	1.14614
Mrpl52	mitochondrial ribosomal protein L52	BC060043	0.0128322	1.14632
M6prbp1	mannose-6-phosphate receptor binding protein 1	NM_025836	0.00926748	1.1464
LOC626605	similar to ribosomal protein L21	XR_032960	0.0260974	1.14642
Disp1	dispatched homolog 1 (Drosophila)	NM_026866	9.53705e-05	1.14648
Tmem112	transmembrane protein 112	NM_029624	0.0233156	1.14692
Pla2g2a	phospholipase A2, group IIA (platelets, synovial flui	NM_001082531	0.0437095	1.14775
Mcm3	minichromosome maintenance deficient 3 (S. cerevis	ENSMUST00000053266	0.0375119	1.14797
Ss18	synovial sarcoma translocation, Chromosome 18	NM_009280	0.00318053	1.1482
Prkcdbp	protein kinase C, delta binding protein	NM_028444	0.0264194	1.14846
Mrpl46	mitochondrial ribosomal protein L46 (Mrpl46), mR	ENSMUST00000032841	0.00943737	1.14849
Ift57	intraflagellar transport 57 homolog (Chlamydomonas)	NM_028680	0.041081	1.1494
Rpl3l	ribosomal protein L3-like	NM_025425	0.0352991	1.14964
Rpl26	ribosomal protein L26	NM_009080	0.00712382	1.14965
Vpreb3	pre-B lymphocyte gene 3	NM_009514	0.0318144	1.15027
Rpl23	ribosomal protein L23	AF357384	0.00308877	1.15039
Scn9a	sodium channel, voltage-gated, type IX, alpha	NM_018852	0.0460242	1.15113
Tst	thiosulfate sulfurtransferase, mitochondrial	NM_009437	0.0404654	1.15123
Serpind1	serine (or cysteine) peptidase inhibitor, clade D, memb	NM_008223	0.0211941	1.15135
Olfr1490	olfactory receptor 1490	NM_001011832	0.0455195	1.15139
Mnx1	motor neuron and pancreas homeobox 1	NM_019944	0.0173816	1.15181
Pdia6	protein disulfide isomerase associated 6	NM_027959	0.00592152	1.15247
Vmn2r43	vomeronasal 2, receptor 43	NM_198961	0.0203481	1.15306
Pycr1	pyrroline-5-carboxylate reductase 1	BC006727	0.0171983	1.15359
Rgs5	regulator of G-protein signaling 5 (Rgs5), mRNA	ENSMUST00000027997	0.00942732	1.15373
Arpc1b	actin related protein 2	ENSMUST00000085679	0.035908	1.15429
Olfr1474	olfactory receptor 1474	NM_001011842	0.00550353	1.15472
Ereg	epiregulin	NM_007950	0.00618486	1.15476
Klk9	kallikrein related-peptidase 9	NM_028660	0.0241437	1.1549
LOC620946	similar to hCG2043493	XR_033113	0.0298713	1.15494
Ctbp2	C-terminal binding protein 2	NM_009980	0.000466648	1.15504
Olfr792	olfactory receptor 792	NM_001011849	0.0360567	1.15508
LOC622659	similar to glyceraldehyde-3-phosphate dehydrogenase	XR_032757	0.0398073	1.15573
Rps29	ribosomal protein S29	NM_009093	0.0483775	1.15663
Krt34	keratin 34	NM_027563	0.048387	1.15666
Apln	apelin	NM_013912	0.0253773	1.15684
Cbfa2t3	core-binding factor, runt domain, alpha subunit 2, trans	NM_009824	0.017674	1.15717
Cdr2	cerebellar degeneration-related 2 (Cdr2), mRNA	ENSMUST00000033169	0.0368119	1.15822
Yes1	Yamaguchi sarcoma viral (v-yes) oncogene homolog 1	NM_009535	0.0464308	1.15879
Pecam1	platelet	NM_008816	0.0270593	1.15881
Gfer	growth factor, erv1 (S. cerevisiae)-like (augmenter of live	NM_023040	0.00418347	1.15992
LOC640803	similar to ribosomal protein L23a	XR_031668	0.031787	1.16037
Ccl3	chemokine (C-C motif) ligand 3	NM_011337	0.0405348	1.16095
Fau	Finkel-Biskis-Reilly murine sarcoma virus (FBR-MuSV) ubiquit	NM_007990	0.0121116	1.1611
Zbtb3	zinc finger and BTB domain containing 3	NM_001098237	0.0183442	1.1611
Myo1d	myosin ID	NM_177390	0.0232625	1.16122
Olfr598	olfactory receptor 598	NM_001011793	0.0458866	1.16129
Prdm5	PR domain containing 5	NM_027547	0.0112929	1.16275
Fmo1	flavin containing monooxygenase 1	NM_010231	0.0132524	1.16281
Mitf	microphthalmia-associated transcription factor	NM_008601	0.0329005	1.16319
Twist2	twist homolog 2 (Drosophila)	NM_007855	0.00489525	1.16328
Vim	vimentin	NM_011701	0.0182353	1.16457
Dock8	dedicator of cytokinesis 8	NM_028785	0.0265306	1.16516
LOC100043225	similar to Eukaryotic translation initiation fac	NM_001100618	0.0479559	1.16578
Tmem176b	transmembrane protein 176B	NM_023056	0.0329184	1.16634
LOC547311	similar to Scr3	XR_031351	0.0230492	1.16641
Pik3cg	phosphoinositide-3-kinase, catalytic, gamma poly	ENSMUST00000085469	0.0245806	1.16671
Zhx2	zinc fingers and homeoboxes protein 2	NM_199449	0.0166106	1.16686
Rhoj	ras homolog gene family, member J	NM_023275	0.00470532	1.16716
Cdh1	cadherin 1	NM_009864	0.0417759	1.16733
Adamts9	a disintegrin-like and metallopeptidase (reprolysin type	NM_175314	0.0077368	1.16759
Cdc42ep5	CDC42 effector protein (Rho GTPase binding) 5	AK006430	0.0327907	1.16863
Tpm4	tropomyosin 4	NM_001001491	0.0312927	1.16958
Ifitm1	interferon induced transmembrane protein 1	BC090972	0.0481606	1.17101
Ncf4	neutrophil cytosolic factor 4 (Ncf4), mRNA	ENSMUST00000096357	0.0341115	1.17111
Fxyd1	FXYD domain-containing ion transport regulator 1	NM_052992	0.0248265	1.17131
Tm4sf4	transmembrane 4 superfamily member 4 (Tm4sf4), m	ENSMUST00000029377	0.0237943	1.1719
Barhl2	BarH-like 2 (Drosophila)	NM_001005477	0.0214149	1.17209
Slc7a7	solute carrier family 7 (cationic amino acid tra	ENSMUST00000000984	0.0344265	1.17239
G6pc3	glucose 6 phosphatase, catalytic, 3	NM_175935	0.00550931	1.17257
Mrps34	mitochondrial ribosomal protein S34 (Mrps34), mR	ENSMUST00000043907	0.0472417	1.1727
Rps27	ribosomal protein S27	NM_027015	0.0122082	1.17286
Nuf2	NUF2, NDC80 kinetochore complex component, homolog (S. cere	NM_023284	0.0325054	1.17327
Naip1	NLR family, apoptosis inhibitory protein 1 (Naip1	ENSMUST00000022142	0.0199193	1.17391
Kcnk10	potassium channel, subfamily K, member 10	NM_029911	0.0224613	1.17426
Tcfap2e	transcription factor AP-2, epsilon	NM_198960	0.00484113	1.17486
Elovl1	elongation of very long chain fatty acids (FEN1	NM_019422	0.0313573	1.17534
LOC100040715	hypothetical protein LOC100040715	XM_001475122	0.0447646	1.17616
Tmem119	transmembrane protein 119 (Tmem119), mRNA	ENSMUST00000067853	0.0392219	1.17619
Refbp2	RNA and export factor binding protein 2	NM_019484	0.021024	1.17822
Hdhd3	haloacid dehalogenase-like hydrolase domain conta	ENSMUST00000037820	0.0202637	1.18006
Rps21	ribosomal protein S21	NM_025587	0.00294823	1.18015
B330016D10Rik	RIKEN cDNA B330016D10 gene	XR_035407	0.0296813	1.18071
Olfr216	olfactory receptor 216	NM_207693	0.00472816	1.18097
Kremen2	kringle containing transmembrane protein 2	NM_028416	0.0329196	1.18147
Kif27	kinesin family member 27	NM_175214	0.0312958	1.18216
LOC665343	similar to HSP-90	XR_032579	0.0429009	1.1832
Uaca	uveal autoantigen with coiled-coil domains and ankyrin repe	NM_028283	0.00497656	1.18334
Sox17	SRY-box containing gene 17	NM_011441	0.0127955	1.18341
LOC546695	similar to ribosomal protein L12	XM_621465	0.0171904	1.18431
Hist2h3b	histone cluster 2, H3b	NM_178215	0.0289242	1.1852
Snord116	small nucleolar RNA, C	NR_002895	0.0367583	1.18618
Pomc	pro-opiomelanocortin-alpha	NM_008895	0.00998776	1.18636
Mett10d	methyltransferase 10 domain containing	NM_026197	0.0449831	1.18703
Olfr859	olfactory receptor 859	NM_146526	0.0339546	1.18756
Bmp6	bone morphogenetic protein 6	NM_007556	0.00514356	1.18788
Rfk	riboflavin kinase	NM_019437	0.00129491	1.18893
Anxa4	annexin A4	NM_013471	0.0208191	1.18923
Hist1h2be	histone cluster 1, H2be (Hist1h2be), mRNA; hi	ENSMUST00000051091	0.0116876	1.18933
Hist1h2ao	histone cluster 1, H2ao	NM_178185	0.0131423	1.19066
Hist1h2an	histone cluster 1, H2an	NM_178184	0.0162955	1.19099
Rangrf	RAN guanine nucleotide release factor (Rangrf),	ENSMUST00000038644	0.0212343	1.19378
Banp	Btg3 associated nuclear protein	NM_001110100	0.037569	1.19457
Disc1	disrupted in schizophrenia 1	NM_174854	0.000945206	1.19544
Hist2h2ac	histone cluster 2, H2ac (Hist2h2ac), mRNA	ENSMUST00000090782	0.0209575	1.19645
Hist1h2af	histone cluster 1, H2af	NM_175661	0.0157908	1.19797
Bmp7	bone morphogenetic protein 7	NM_007557	0.00389854	1.19813
Ret	ret proto-oncogene	NM_001080780	0.0291476	1.19919
Hist4h4	histone cluster 4, H4	NM_175652	0.0162396	1.19922
Rps15a	ribosomal protein S15a	NM_170669	0.0174342	1.19962
Defb8	defensin beta 8	NM_153108	0.0106608	1.19999
Tmem45a	transmembrane protein 45a	NM_019631	0.0467366	1.20004
Olfr1042	olfactory receptor 1042	NM_001011777	0.0127488	1.2007
S100a8	S100 calcium binding protein A8 (calgranulin A)	NM_013650	0.029152	1.20091
Drd3	dopamine receptor 3 (Drd3), mRNA	ENSMUST00000023390	0.00436652	1.2028
Fgf10	fibroblast growth factor 10	NM_008002	0.00836957	1.20528
Hist2h3c1	histone cluster 2, H3c1	NM_178216	0.0208226	1.20643
Olfr1395	olfactory receptor 1395	NM_146877	0.031755	1.20647
Hist1h3a	histone cluster 1, H3a (Hist1h3a), mRNA	ENSMUST00000091701	0.0288798	1.20739
Mgl2	macrophage galactose N-acetyl-galactosamine specific lectin	NM_145137	0.0203027	1.20957
Bgn	biglycan	NM_007542	0.0112515	1.2103
Hist1h3g	histone cluster 1, H3g	NM_145073	0.0292726	1.21203
Il2rg	interleukin 2 receptor, gamma chain	NM_013563	0.0331124	1.21205
Cox6a1	cytochrome c oxidase, subunit VI a, polypeptide 1	NM_007748	0.0042734	1.21356
Hist2h2aa2	histone cluster 2, H2aa2	NM_178212	0.0157158	1.21423
Lxn	latexin	NM_016753	0.025245	1.21445
LOC667842	similar to ribosomal protein L21	XR_033906	0.0378477	1.21504
Foxa2	forkhead box A2	NM_010446	0.0118713	1.21711
Hist2h3c2	histone cluster 2, H3c2 (Hist2h3c2), mRNA; hi	ENSMUST00000105105	0.0278665	1.21744
Atp13a5	ATPase type 13A5	NM_175650	0.0490019	1.2185
Xbp1	X-box binding protein 1	NM_013842	0.00225665	1.21892
Hist1h1a	histone cluster 1, H1a (Hist1h1a), mRNA	ENSMUST00000055770	0.0423298	1.21972
Rp1l1	retinitis pigmentosa 1 homolog (human)-like 1	NM_146246	0.00669708	1.21986
Pdpn	podoplanin	NM_010329	0.00911443	1.22056
Myh11	myosin, heavy polypeptide 11, smooth muscle (Myh1	ENSMUST00000077248	0.0132356	1.22126
Hyi	hydroxypyruvate isomerase homolog (E. coli)	NM_026601	0.0138023	1.2215
Pde5a	phosphodiesterase 5A, cGMP-specific (Pde5a), mRNA	ENSMUST00000066728	0.0022069	1.22261
LOC383490	similar to developmental pluripotency associated 5	XR_032242	0.0177655	1.22292
Itgb2	integrin beta 2	NM_008404	0.0493708	1.22312
Cav1	caveolin, caveolae protein 1	NM_007616	0.00609022	1.22792
Egln3	EGL nine homolog 3 (C. elegans) (Egln3), mRNA	ENSMUST00000039516	0.000865876	1.22909
Zfp133	zinc finger protein 133	AF332089	0.0241512	1.22923
Alad	aminolevulinate, delta-, dehydratase	NM_008525	0.00883305	1.22934
Olfr1034	olfactory receptor 1034	NM_001011872	0.0169822	1.22975
Rpp14	ribonuclease P 14 subunit (human)	NM_025938	0.00763537	1.23194
Itpkb	inositol 1,4,5-trisphosphate 3-kinase B	NM_001081175	0.0298394	1.23214
Jak2	Janus kinase 2	NM_008413	0.0111936	1.23362
Hist1h2bb	histone cluster 1, H2bb	NM_175664	0.0433242	1.2342
Hist2h2aa1	histone cluster 2, H2aa1	NM_013549	0.0109347	1.23575
Lims2	LIM and senescent cell antigen like domains 2	NM_144862	0.0122813	1.23669
Fkbp10	FK506 binding protein 10 (Fkbp10), mRNA	ENSMUST00000001595	0.0120034	1.23682
Hist1h1b	histone cluster 1, H1b (Hist1h1b), mRNA	ENSMUST00000080511	0.0156706	1.23725
Ttll6	tubulin tyrosine ligase-like family, member 6	NM_172799	0.0124524	1.23858
Igf2	insulin-like growth factor 2 (Igf2), mRNA	ENSMUST00000053222	0.0212918	1.23973
Acp6	acid phosphatase 6, lysophosphatidic	NM_019800	0.0369694	1.24055
Batf3	basic leucine zipper transcription factor, ATF-like 3	NM_030060	0.0155996	1.24165
Lrba	LPS-responsive beige-like anchor	NM_030695	0.00491264	1.24323
Expi	extracellular proteinase inhibitor	NM_007969	0.00344652	1.24585
Col1a2	collagen, type I, alpha 2	NM_007743	0.0149365	1.24608
Tmem88	transmembrane protein 88 (Tmem88), mRNA	ENSMUST00000050140	0.0194478	1.24807
Myl9	myosin, light polypeptide 9, regulatory	BC055439	0.0176966	1.24866
Ndufa3	NADH dehydrogenase (ubiquinone) 1 alpha subcomplex, 3	NM_025348	0.0129579	1.25081
Fhit	fragile histidine triad gene	NM_010210	0.0231849	1.25124
E030018N11Rik	RIKEN cDNA E030018N11 gene	NM_001033380	0.017504	1.25137
LOC675593	similar to spindlin	XR_004805	0.0281489	1.25175
Rbp4	retinol binding protein 4, plasma (Rbp4), mRNA	ENSMUST00000025951	0.0498662	1.25339
LOC668485	similar to ribosomal protein L26-like 1	XR_034261	0.00388518	1.25564
B430211C08Rik	RIKEN cDNA B430211C08 gene	NM_001039146	0.0343197	1.25694
Hist1h4i	histone cluster 1, H4i (Hist1h4i), mRNA	ENSMUST00000102977	0.034756	1.26109
Fstl5	follistatin-like 5	NM_178673	0.0037804	1.26118
S100a5	S100 calcium binding protein A5	NM_011312	0.0384439	1.263
Dlk1	delta-like 1 homolog (Drosophila)	NM_010052	0.00279675	1.26324
RP23-38E20.1	H2b histone family, member A	NM_001097979	0.00282344	1.26526
RP23-38E20.1	H2b histone family, member A	NM_001097979	0.00282344	1.26526
Tmem97	transmembrane protein 97 (Tmem97), mRNA	ENSMUST00000103242	0.0475874	1.26574
Paox	polyamine oxidase (exo-N4-amino)	NM_153783	0.0152537	1.27281
Lcat	lecithin cholesterol acyltransferase	NM_008490	0.0223773	1.27368
LOC100040985	hypothetical protein LOC100040985	XM_001475615	0.0399131	1.27393
Hist2h4	histone cluster 2, H4	NM_033596	0.0157181	1.27432
Lpo	lactoperoxidase (Lpo), mRNA	ENSMUST00000103177	0.0143534	1.27553
Hist1h2bp	histone cluster 1, H2bp	NM_178202	0.000829194	1.27697
Blnk	B-cell linker	NM_008528	0.0430535	1.27937
Gas5	growth arrest specific 5	NR_002840	0.0250757	1.28587
Snhg1	small nucleolar RNA host gene (non-protein coding) 1	NR_002896	0.0256117	1.28632
Hist1h1b	histone cluster 1, H1b	NM_020034	0.00474802	1.28664
Ctsh	cathepsin H	NM_007801	0.0172834	1.28835
LOC667233	similar to uracil DNA glycosylase	XR_033512	0.0178021	1.29056
Ccdc56	coiled-coil domain containing 56	NM_026618	0.0025639	1.2936
LOC100043886	L antigen family, member 3 pseudogene	XM_001481192	0.00775237	1.29672
Snora74a	small nucleolar RNA, H	NR_002905	0.00817323	1.29688
Selplg	selectin, platelet (p-selectin) ligand	NM_009151	0.0173967	1.29833
Chi3l1	chitinase 3-like 1	NM_007695	0.00675424	1.30661
Pdia4	protein disulfide isomerase associated 4	NM_009787	0.00389968	1.30916
Ddr2	discoidin domain receptor family, member 2	NM_022563	0.0383389	1.3115
Rpl34	ribosomal protein L34	NM_001005859	0.0398762	1.31825
Acta2	actin, alpha 2, smooth muscle, aorta	NM_007392	0.00310664	1.32223
LOC277692	similar to Rps19 protein	XM_204069	0.0312968	1.32457
Snord34	small nucleolar RNA, C	NR_002455	0.0252596	1.32473
Fmod	fibromodulin	NM_021355	0.000550913	1.32741
Krt12	keratin 12	NM_010661	0.0271212	1.32905
Trdn	triadin	XM_483890	0.0206706	1.3308
Fcgr3	Fc receptor, IgG, low affinity III (Fcgr3), mRNA	ENSMUST00000027964	0.00171397	1.33428
Rps3a	ribosomal protein S3a (Rps3a), mRNA	ENSMUST00000029722	0.00258927	1.33845
Slc4a1	solute carrier family 4 (anion exchanger), member 1	NM_011403	0.0288467	1.34576
Tmem100	transmembrane protein 100 (Tmem100), mRNA	ENSMUST00000092788	0.0123397	1.36492
Rnu15-b	RNA, U15b small nucleolar	NR_002173	0.0215214	1.37319
Alox8	arachidonate 8-lipoxygenase	NM_009661	0.0103776	1.37495
Fbln5	fibulin 5	NM_011812	0.0151506	1.39959
Akr1c14	aldo-keto reductase family 1, member C14	NM_134072	0.0461824	1.40268
Snhg1	small nucleolar RNA host gene (non-protein coding) 1	NR_002896	0.0151908	1.40873
Tmem144	transmembrane protein 144 (Tmem144), mRNA	ENSMUST00000029568	0.00132361	1.40923
Adamtsl4	ADAMTS-like 4	NM_144899	0.00491962	1.41724
Cnn2	calponin 2	NM_007725	0.00337647	1.43258
Slc6a3	solute carrier family 6 (neurotransmitter transporter, do	NM_010020	0.0348769	1.43732
Mamdc2	MAM domain containing 2	NM_174857	0.00399249	1.44554
Esco1	establishment of cohesion 1 homolog 1 (S. cerevisiae)	NM_001081222	0.00559628	1.46598
Hn1l	hematological and neurological expressed 1-like	BC055351	0.0121155	1.55431
Letmd1	LETM1 domain containing 1	NM_134093	0.000610502	1.59718
LOC631097	similar to establishment of cohesion 1 homolog 1	XR_031711	0.00341521	1.6169
Myoc	myocilin (Myoc), mRNA	ENSMUST00000028020	0.00302795	1.69732
Rec8	REC8 homolog (yeast)	NM_020002	0.00922035	1.79102
LOC544988	hypothetical protein LOC544988	BC016222	0.00473052	2.48359

## Sheet: P21
Gene Symbol	Gene Title	RefSeq ID	p-value(eIF2Bmut vs WT)	FoldChange(eIF2Bmut vs WT)
Snx14	sorting nexin 14	NM_007742	6.01259e-05	-4.84285																											NM_026156	0.00219263	1.11409
Snx6	similar to sorting nexin 6; sorting nexin 6	NM_007730	0.00131248	-3.81884																											---	0.00219354	-1.16305
Sept2	septin 2	NM_177914	0.026213	-3.41013																											NM_010553	0.0021954	1.6978
Plekhm1	pleckstrin homology domain containing, family M (with RUN domain) member 1	NM_010228	0.0129392	-3.28725																											NM_008664	0.00219804	-1.30003
Mccc1	methylcrotonoyl-Coenzyme A carboxylase 1 (alpha)	NM_008480	0.0036985	-2.93475																											BC019451	0.00220214	-1.36187
Ilf2	interleukin enhancer binding factor 2	BC024506	0.011766	-2.85669																											NM_172624	0.00220997	-1.42777
Inpp5b	similar to Inositol polyphosphate-5-phosphatase B; inositol polyphosphate-5-phosphatase B	NM_001039545	0.00404699	-2.79808																											NM_007886	0.00221636	1.15869
Ap2s1	adaptor-related protein complex 2, sigma 1 subunit	NM_013697	0.00166581	-2.73214																											NM_178060	0.00221759	1.20415
Pdia2	protein disulfide isomerase associated 2	NM_028923	0.0308675	-2.73082																											---	0.00221796	-1.15235
Cpt1b	carnitine palmitoyltransferase 1b, muscle	BC005727	0.00080092	-2.72867																											NM_016981	0.00221961	1.19118
H47	histocompatibility 47	NM_018815	0.0176214	-2.69064																											NM_010561	0.0022228	1.24394
Snrpe	small nuclear ribonucleoprotein E; predicted gene 6487	NM_009930	0.00836034	-2.66911																											NM_017394	0.0022228	-1.60568
Atp13a2	ATPase type 13A2	NM_011623	0.000953055	-2.66291																											NM_178413	0.00222314	1.6229
Dpysl5	dihydropyrimidinase-like 5	NM_175238	0.00744534	-2.64232																											NM_029408	0.0022273	-1.55776
Zeb1	zinc finger E-box binding homeobox 1	XM_984557	0.0331016	-2.53234																											NM_011252	0.00222975	-1.16226
Fam62b	F-box and leucine-rich repeat protein 19	NM_008905	0.00469446	-2.52952																											NM_001134383	0.00222975	-1.12085
Agrn	agrin	NM_020505	0.00113834	-2.52697																											ENSMUST00000095662	0.00223407	-1.45359
Stx17	syntaxin 17	NM_009886	0.011464	-2.51963																											NM_133977	0.00223423	-1.66406
Evl	Fas (TNFRSF6)-associated via death domain	ENSMUST00000097576	0.00211981	-2.48276																											NM_011150	0.00223481	1.68881
Wfdc13	WAP four-disulfide core domain 13	NM_153543	0.00927968	-2.4797																											NM_011644	0.00223675	-1.46271
Klhdc2	kelch domain containing 2	AK032357	0.0225738	-2.44198																											NM_008171	0.00223749	1.1155
Tnnt3	troponin T3, skeletal, fast	NM_001081477	0.000910579	-2.41483																											NM_009127	0.00223765	-1.63321
Cnot7	CCR4-NOT transcription complex, subunit 7	NM_053248	0.0142058	-2.40225																											NM_007520	0.00224009	1.20047
Tgm2	transglutaminase 2, C polypeptide	NM_172274	0.00141315	-2.37599																											NM_020010	0.00224051	-1.45965
Rbp4	retinol binding protein 4, plasma	NM_172265	0.00333616	-2.34167																											NM_025287	0.00224467	-1.09182
Tpi1	triosephosphate isomerase 1; similar to triosephosphate isomerase 1	NM_009758	0.0456252	-2.33288																											NM_028732	0.00224656	-1.54947
Ppif	peptidylprolyl isomerase F (cyclophilin F)	NM_010180	0.0116974	-2.29649																											NM_008812	0.00225108	-1.66595
Stx12	syntaxin 12	NM_080437	0.000466698	-2.29376																											NM_145532	0.0022516	-1.27769
Gm1467	glycoprotein A33 (transmembrane)	NM_001081390	0.0219807	-2.28926																											ENSMUST00000103391	0.00225465	1.75367
Snord32a	small nucleolar RNA, C/D box 33; small nucleolar RNA, C/D box 32A	AF064749	0.018658	-2.28415																											NM_172537	0.00225811	-1.12317
Ctrl	chymotrypsin-like	ENSMUST00000107938	0.000561581	-2.27982																											NM_030707	0.00226127	-2.15039
Tgm3	transglutaminase 3, E polypeptide	NM_177045	0.00130221	-2.26838																											NM_020588	0.0022623	-1.25038
Klra2	killer cell lectin-like receptor, subfamily A, member 2	AK042296	0.00395096	-2.26103																											NM_001005247	0.00226297	-1.29881
Fn3k	fucosyltransferase 4	ENSMUST00000055297	0.0234998	-2.244																											BC062906	0.00226334	-1.81409
Dgkz	diacylglycerol kinase zeta	NM_009109	0.0112726	-2.24071																											NM_008684	0.00226661	1.16752
Ghr	predicted gene 1698	NM_011054	0.0244602	-2.23163																											NM_001081117	0.00227481	-1.31263
Xlr3a	hypothetical protein LOC100044094; similar to X-linked lymphocyte-regulated protein 3A; X-linked lymphocyte-regulated 3E, pseudogene; hypothetical protein LOC100044314; similar to X-LINKED LYMPHOCYTE-REGULATED PROTEIN 3A (XLR RELATED PROTEIN A12); X-linked lymphocyte-regulated 3C; X-linked lymphocyte-regulated 3A; X-linked lymphocyte-regulated 3B; X-linked lymphocyte-regulated 3D, pseudogene	NM_172391	0.0135353	-2.2217																											NM_029457	0.00227584	1.12546
Zswim4	zinc finger, SWIM domain containing 4	NM_178259	0.00867912	-2.2183																											NM_011124	0.00228087	1.33615
Cckar	cholecystokinin A receptor	NM_134115	0.0420144	-2.20357																											NM_024236	0.00228215	-1.27152
Tcea3	transcription elongation factor A (SII), 3	NM_011338	0.00121954	-2.19698																											NM_011332	0.00228257	1.74104
Chek2	CHK2 checkpoint homolog (S. pombe)	NM_172926	0.00805871	-2.19368																											NM_177588	0.00228506	-1.49589
Hamp2	hepcidin antimicrobial peptide 2	NM_023284	0.0164312	-2.18971																											NM_138650	0.00228829	1.55401
Anxa6	annexin A6	NM_153387	0.0130192	-2.17779																											NM_007460	0.00228973	-1.10416
Vps11	vacuolar protein sorting 11 (yeast)	AK173316	0.0335844	-2.1766																											NM_173071	0.0022901	1.35039
Slc5a9	solute carrier family 5 (sodium/glucose cotransporter), member 9	NM_023733	0.0395698	-2.16374																											NM_008256	0.00229165	1.38373
Elovl4	ELOVL family member 5, elongation of long chain fatty acids (yeast)	NM_019400	0.00541131	-2.16344																											NM_009184	0.00229191	1.31728
Nudt5	nudix (nucleoside diphosphate linked moiety X)-type motif 5	NM_177171	0.0300397	-2.15925																											NM_177056	0.00229737	1.30499
Rabep1	rabaptin, RAB GTPase binding effector protein 1	ENSMUST00000071522	0.0407385	-2.15584																											NM_025442	0.00230518	1.39813
Prtn3	proteinase 3	NM_007976	0.00563901	-2.13029																											NM_017394	0.00230621	-1.62605
Rnf149	ring finger protein 149	NM_007900	0.0399271	-2.12201																											NM_133999	0.00231298	1.14226
Sgcd	sarcoglycan, delta (dystrophin-associated glycoprotein)	NM_133761	0.0164477	-2.12126																											NM_009003	0.00231498	1.28256
Il18rap	interleukin 18 receptor accessory protein	NM_010865	0.0235091	-2.10937																											NM_020578	0.00231755	1.1311
Inpp5e	inositol polyphosphate-5-phosphatase E	NM_028021	0.0102375	-2.10798																											NM_133658	0.00232033	1.10729
Git2	predicted gene 628	L14932	0.0201414	-2.1056																											NM_001037759	0.00232066	1.32573
Pfdn2	prefoldin 2	NM_013529	0.00102203	-2.10338																											ENSMUST00000066420	0.002321	1.50265
Fbxl11	fer-1-like 6 (C. elegans)	NM_029977	0.0317076	-2.10015																											NM_016854	0.00232284	-1.44047
Olfr1293	olfactory receptor 1293	NM_001127318	0.00152104	-2.08646																											NM_023397	0.00232339	1.09093
Fchsd1	fibroblast growth factor (acidic) intracellular binding protein	NM_019587	0.00738552	-2.08256																											NM_153319	0.00232415	-1.14238
Cdkal1	CDK5 regulatory subunit associated protein 1-like 1	NM_011465	0.00480744	-2.07341																											NM_007705	0.00232618	1.44107
Fgd3	formin-like 2	NM_023320	0.0030354	-2.07258																											---	0.00232766	1.11679
Irak3	interleukin-1 receptor-associated kinase 3	BC030862	0.015322	-2.06797																											NM_025977	0.00232909	-1.61282
C230081A13Rik	RIKEN cDNA C330005M16 gene	NM_153533	0.0214039	-2.06508																											---	0.00233498	-3.59527
Snx30	sorting nexin family member 30	NM_009928	0.0327982	-2.06496																											BC114574	0.00233739	1.40899
Slc6a1	solute carrier family 6 (neurotransmitter transporter, GABA), member 1	NM_172122	0.0200977	-2.06197																											NM_199301	0.00234281	1.27489
Snora2b	small nucleolar RNA, H/ACA box 2B	NM_007738	0.000458953	-2.06095																											D38412	0.0023505	-1.74763
Vps13b	vacuolar protein sorting 13B (yeast)	NM_024204	0.0449669	-2.0555																											ENSMUST00000088270	0.00235369	-1.28892
Unc5b	unc-5 homolog B (C. elegans)	NM_027180	0.0227482	-2.04152																											NM_008594	0.0023573	-1.20752
Sdc1	syndecan 1	ENSMUST00000055775	0.0237644	-2.04124																											NM_028794	0.00235908	1.14043
Apoe	apolipoprotein E	NM_001047604	0.0180312	-2.02677																											NM_019800	0.00236211	-1.41203
Fibp	FERM domain containing 4B	NM_013829	0.035933	-2.02405																											NM_013472	0.00236517	-1.23148
Banp	BTG3 associated nuclear protein	NM_031997	0.0101119	-2.02378																											NM_001033785	0.00236833	1.77904
E2f6	E2F transcription factor 6	NM_026328	0.0417396	-2.02271																											---	0.00237043	-1.26307
Ubxn2b	UBX domain protein 2B	NM_172520	0.0298521	-2.02223																											NM_009033	0.00237396	1.24796
Agbl3	ATP/GTP binding protein-like 3	NM_009509	0.0265647	-2.0203																											NM_011682	0.00239034	-1.30755
Nr2c1	nuclear receptor subfamily 2, group C, member 1	NM_145419	0.0299334	-2.01789																											NM_146576	0.0023944	-1.07119
Cited4	Cbp/p300-interacting transactivator, with Glu/Asp-rich carboxy-terminal domain, 4	NM_008017	0.000304258	-2.01727																											NM_025830	0.00239474	1.44782
Zfand1	zinc finger, AN1-type domain 1	ENSMUST00000113438	0.00784791	-2.01217																											NM_207242	0.00239597	1.22633
LOC100047053	predicted gene 13121; predicted gene 3160; high-mobility group (nonhistone chromosomal) protein 1-like 1; predicted gene 6090; predicted gene 3851; predicted gene 8967; predicted gene 7782; predicted gene 4587; predicted gene 4689; predicted gene 3307; predicted gene 13932; predicted gene 15059; predicted gene 3565; predicted gene 15447; predicted gene 12587; predicted gene 9012; predicted gene 6…	NM_019919	0.00288819	-2.00716																											NM_001008498	0.00239948	1.24084
Drg1	developmentally regulated GTP binding protein 1	NM_027897	0.00315354	-2.00636																											NM_001081199	0.0023995	-1.24004
Krt12	keratin 12; similar to keratin complex 1, acidic, gene 12	NM_019434	0.0104676	-2.0057																											NM_026967	0.0024023	1.28993
Ldb2	LIM domain binding 2	NM_008279	0.0277712	-2.00373																											NM_027259	0.00240341	1.15199
Qdpr	quinoid dihydropteridine reductase; similar to Quinoid dihydropteridine reductase	NM_028093	0.0355044	-1.98977																											AY528242	0.00240405	-1.09569
Katnb1	katanin p80 (WD40-containing) subunit B 1	NM_031260	0.0357755	-1.98757																											NM_010217	0.00240665	1.11371
Stk32c	serine/threonine kinase 32C	NM_012018	0.0225064	-1.98457																											NM_023579	0.00240926	1.12396
Fgd2	formin-like 1	NM_011121	0.0143324	-1.98446																											NM_013636	0.00241496	1.06374
Zfyve26	zinc finger, FYVE domain containing 26	NM_018795	0.0309368	-1.96538																											NM_023066	0.00241627	-1.32075
Kdr	kinase insert domain protein receptor	NM_022328	0.00759829	-1.95757																											NM_021494	0.00241671	-1.09878
Efcab4a	EF-hand calcium binding domain 4A	NM_029169	0.0248077	-1.95368																											U07662	0.00241772	1.79802
Ptgfr	prostaglandin F receptor	NM_001014976	0.0192949	-1.95316																											NM_178696	0.00242142	1.07976
Tmem116	transmembrane protein 116	NM_023525	0.00411384	-1.95059																											NM_010421	0.00242414	-1.57913
Sh2d2a	SH2 domain protein 2A	NM_010021	0.0273897	-1.94829																											BC059024	0.00243127	-1.60784
Gpld1	glycosylphosphatidylinositol specific phospholipase D1	ENSMUST00000105466	0.00424442	-1.94539																											NM_011163	0.00243255	1.61806
Fbxl10	fer-1-like 4 (C. elegans)	NM_009088	0.0204195	-1.94051																											NM_172950	0.00243292	-1.39531
Fbln1	predicted gene 6781; farnesyl diphosphate farnesyl transferase 1	NM_022811	0.00419539	-1.93057																											NM_023281	0.00243562	-1.12603
Btg4	B-cell translocation gene 4	NM_009373	0.00640637	-1.9294																											NM_021499	0.00243746	-1.2244
Ift172	intraflagellar transport 172 homolog (Chlamydomonas)	NM_146171	0.00379741	-1.92902																											---	0.00244161	-1.16868
		NM_001081678	0.0204175	-1.92864																											NM_172597	0.00244368	-1.04305
Tmem159	transmembrane protein 159	U17869	0.0178958	-1.92803																											NM_029078	0.00244449	-1.28972
Nlrp1b	NLR family, pyrin domain containing 1B	NM_008297	0.0277747	-1.92466																											NM_013675	0.00245177	1.27271
Adssl1	adenylosuccinate synthetase like 1	NM_001103365	0.00673996	-1.92415																											NM_011900	0.00245426	1.24797
Scand1	SCAN domain-containing 1	NM_133365	0.00530585	-1.9227																											NM_007736	0.00245529	2.35926
Diablo	diablo homolog (Drosophila)	NM_001081346	0.00647893	-1.92204																											NM_181347	0.00245768	-1.24208
Aldh1a1	aldehyde dehydrogenase family 1, subfamily A1	NM_021408	0.00130116	-1.92099																											NM_133977	0.0024659	-1.9092
Tmem129	transmembrane protein 129	NM_001033382	0.0336418	-1.9142																											NM_138305	0.00246701	-1.11391
Hsd17b7	hydroxysteroid (17-beta) dehydrogenase 7	NM_008689	0.0144411	-1.91169																											NM_010144	0.00246805	1.46332
Tap2	transporter 2, ATP-binding cassette, sub-family B (MDR/TAP)	NM_027987	0.0103724	-1.91023																											NM_177005	0.00246841	1.27162
S100z	S100 calcium binding protein, zeta	NM_177780	0.000750628	-1.91007																											NM_007453	0.00247974	-1.15365
Ralgps2	Ral GEF with PH domain and SH3 binding motif 2	NM_008813	0.0178039	-1.90986																											NM_001081348	0.00248017	1.81583
Cd163	CD163 antigen	NM_138673	0.000253815	-1.90956																											NM_175515	0.00248199	-1.53061
Mnat1	menage a trois 1	NM_010615	0.0216793	-1.90874																											NM_153585	0.00248301	1.10173
Mettl1	methyltransferase like 1	NM_011177	0.000533532	-1.90675																											NM_007717	0.00248693	1.5156
Snrk	SNF related kinase; hypothetical protein LOC100044493; predicted gene 3193	NM_007737	0.0116428	-1.90603																											NM_008959	0.00249502	1.69219
Lzic	leucine zipper and CTNNBIP1 domain containing	ENSMUST00000102977	0.00744939	-1.90535																											NM_032400	0.00249593	-1.10925
Npc1l1	NPC1-like 1	NM_001079824	0.0234781	-1.90275																											NM_144823	0.00249598	-1.1571
Twsg1	twisted gastrulation homolog 1 (Drosophila)	NM_025711	0.0167884	-1.90223																											NM_028315	0.00249663	1.25682
Imp4	IMP4, U3 small nucleolar ribonucleoprotein, homolog (yeast)	NM_139300	0.011801	-1.89663																											NM_011193	0.00249735	1.49434
Fras1	gamma-aminobutyric acid (GABA) B receptor, 2; similar to ortholog of human G protein-coupled receptor 51 GPR51	NM_175437	0.00156681	-1.89633																											NM_007560	0.00249925	-1.60807
Tmem135	transmembrane protein 135	NM_014193	0.0144414	-1.89605																											NM_013559	0.00249933	-1.33324
Ilf3	interleukin enhancer binding factor 3	NM_010862	0.017835	-1.89302																											NM_181850	0.00250291	-1.19316
Fank1	F-box and WD-40 domain protein 19	NM_026398	0.0267872	-1.88421																											NM_010421	0.00250504	-1.38936
Mutyh	mutY homolog (E. coli)	NM_001033228	0.00212607	-1.88049																											NM_008451	0.00250673	-1.10418
Ncoa7	nuclear receptor coactivator 7	BC096667	0.0111391	-1.87881																											NM_019707	0.00250899	1.41625
Dgcr6	DiGeorge syndrome critical region gene 6	NM_030692	0.000609617	-1.87479																											NM_207669	0.00250904	1.2318
Stard4	StAR-related lipid transfer (START) domain containing 4	NM_007685	0.00979022	-1.87342																											NM_001081378	0.00250964	-1.13163
Surf1	surfeit gene 1	NM_145990	0.00481336	-1.87241																											NM_146973	0.00251331	1.06151
C330007P06Rik	complement component 4 binding protein	NM_001113460	0.0266779	-1.87156																											---	0.00251351	-1.42336
Klhl22	kelch-like 22 (Drosophila)	AY270177	0.0137939	-1.86827																											NM_018858	0.00251501	1.06385
Crym	crystallin, mu	NM_145468	0.0437369	-1.86767																											NM_027816	0.00251683	1.21405
Mall	mal, T-cell differentiation protein-like	NM_145438	0.0137654	-1.86723																											NM_008925	0.00252157	-1.20321
Serpinb6b	serine (or cysteine) peptidase inhibitor, clade B, member 6b	NM_201407	0.0438457	-1.86614																											NM_009945	0.00252206	-1.07305
Gtrgeo22		NM_011766	0.0158922	-1.86538																											NM_018858	0.00253542	1.06419
Plekhg5	pleckstrin homology domain containing, family G (with RhoGef domain) member 5	NM_011711	0.0032713	-1.86086																											NM_013559	0.0025358	-1.34958
Tcfl5	transcription factor-like 5 (basic helix-loop-helix)	NM_026681	0.0206917	-1.85991																											NM_008001	0.00253605	1.33153
Olfr1396	olfactory receptor 1396	NM_181424	0.0333732	-1.85895																											NM_146120	0.00253731	-1.28978
Fhad1	Fraser syndrome 1 homolog (human)	NM_172285	0.00375776	-1.85796																											NM_054102	0.00254086	-1.15289
Fam168a	Fanconi anemia, complementation group E	NM_033371	0.0144971	-1.85662																											BC138275	0.00255034	-1.12583
Pik3c3	phosphoinositide-3-kinase, class 3	AK139970	0.0105896	-1.8494																											BC116748	0.00255059	1.42331
Znfx1	zinc finger, NFX1-type containing 1	NM_013850	0.0077087	-1.84813																											NM_009289	0.0025508	1.12851
Zfp169	zinc finger protein 169	NM_010082	0.0174288	-1.84798																											NM_011941	0.00255426	1.18623
Aspn	asporin	NM_011634	0.0166502	-1.84732																											ENSMUST00000044533	0.00255519	1.29261
Ott	predicted gene, OTTMUSG00000018964; predicted gene, OTTMUSG00000019138; predicted gene 15097; predicted gene 15085; predicted gene 15093; predicted gene 15109; predicted gene 15114; predicted gene 15128; ovary testis transcribed; similar to ovary testis transcribed; novel protein similar to ovary testis transcribed (Ott)	NM_029522	0.0121926	-1.84544																											NM_025961	0.00255613	-1.20836
Cd53	CD53 antigen	NM_009278	0.0319924	-1.84114																											NM_198012	0.00255748	-1.6213
Slc35d2	solute carrier family 35, member D2	NM_018761	0.0286906	-1.83996																											NM_010298	0.00255857	-1.22141
Il13ra2	interleukin 13 receptor, alpha 2	NM_001085509	0.0278047	-1.83682																											NM_178601	0.00256928	-1.45356
Ergic1	exostoses (multiple)-like 2	NM_133948	0.0137704	-1.83387																											NM_145823	0.00257221	-1.29982
Atp6v0e2	ATPase, H+ transporting, lysosomal V0 subunit E2	NM_019418	0.0439131	-1.8331																											NM_009261	0.00257287	-1.14965
Tnmd	tenomodulin	NM_001080706	0.00594446	-1.82986																											NM_207215	0.00257527	-1.08341
Igsf9b	immunoglobulin superfamily, member 9B	NM_001009546	0.0191732	-1.82619																											NM_144823	0.00257581	-1.13181
Tgds	TDP-glucose 4,6-dehydratase	NM_001039495	0.041302	-1.82616																											NM_153565	0.00257585	1.55094
Ostb	organic solute transporter beta	NM_145451	0.0136391	-1.8247																											NM_011070	0.00257601	-1.10753
Pprc1	peroxisome proliferative activated receptor, gamma, coactivator-related 1	XM_001478763	0.026819	-1.82332																											NM_010578	0.0025772	-1.13463
Mtch1	mitochondrial carrier homolog 1 (C. elegans)	NM_008413	0.0152443	-1.8223																											NM_028632	0.00257886	-1.09826
Dnajc24	DnaJ (Hsp40) homolog, subfamily C, member 24	NM_001038696	0.0171354	-1.82155																											NM_139140	0.00257995	1.20877
Pdpk1	3-phosphoinositide dependent protein kinase-1	NM_177352	0.0289115	-1.82118																											NM_172480	0.0025837	-1.25586
Tmprss9	transmembrane protease, serine 9	BC058715	0.0159848	-1.81997																											NM_010817	0.00258488	-1.06313
D2Ertd391e	DNA segment, Chr 4, Wayne State University 53, expressed	NM_177311	0.0220832	-1.81989																											NM_024182	0.00258508	1.13188
Sgcz	sarcoglycan zeta	NM_175683	0.0426181	-1.81827																											NM_173412	0.00259082	1.13197
Phf20l1	PHD finger protein 20-like 1	NR_002840	0.0307051	-1.81539																											NM_145228	0.00259394	1.08368
Dyrk1a	dual-specificity tyrosine-(Y)-phosphorylation regulated kinase 1a; dual-specificity tyrosine-(Y)-phosphorylation regulated kinase 1c	NM_001007465	0.00123995	-1.8147																											NM_007736	0.00260099	-1.52611
Lsm4	LSM4 homolog, U6 small nuclear RNA associated (S. cerevisiae)	XR_033411	0.0158391	-1.81186																											ENSMUST00000109355	0.00260247	1.63602
Arrb2	arrestin, beta 2	NM_001025599	0.00908242	-1.81111																											ENSMUST00000095662	0.0026034	-1.32279
Chrna5	cholinergic receptor, nicotinic, alpha polypeptide 5	NM_172463	0.00715291	-1.80983																											NM_198644	0.00260734	-1.36244
Cilp2	cartilage intermediate layer protein 2	NM_178246	0.0248574	-1.80976																											NM_016682	0.00261687	1.13768
Fas	RIKEN cDNA 9530053A07 gene; Fc fragment of IgG binding protein	NM_008895	0.0370127	-1.80861																											ENSMUST00000114038	0.00261701	1.42995
H2-T3	MHC class I antigen; histocompatibility 2, T region locus 18; hypothetical protein LOC100044192; histocompatibility 2, T region locus 3; similar to histocompatibility 2, T region locus 3; similar to H-2 class I histocompatibility antigen, TLA(C) alpha chain precursor	ENSMUST00000029548	0.0399967	-1.80835																											NM_022031	0.00262153	-1.43041
Gbgt1	galactosidase, alpha	NM_028460	0.0150293	-1.80811																											---	0.00262249	1.15792
Tsc2	tuberous sclerosis 2	NM_026094	0.0109181	-1.80657																											BC130017	0.00262377	1.23092
Csad	cysteine sulfinic acid decarboxylase	NM_177818	0.0145943	-1.8049																											NM_015767	0.00262467	-1.27195
Trnau1ap	tRNA selenocysteine 1 associated protein 1	NM_178879	0.0312991	-1.80204																											NM_023047	0.00262664	1.55419
Ddah1	dimethylarginine dimethylaminohydrolase 1	NM_133199	0.00147598	-1.80066																											NM_008719	0.00262704	1.37919
Osbpl3	oxysterol binding protein-like 3	NM_026240	0.0330473	-1.80036																											NM_001077514	0.00262721	1.08443
Zc3h12c	zinc finger CCCH type containing 12C	NM_009627	0.0426033	-1.79856																											XR_031213	0.00262783	-1.23854
Tmem132c	transmembrane protein 132C	NM_001110843	0.016861	-1.79338																											NM_198899	0.0026305	-1.27191
Hsp90ab1	heat shock protein 90 alpha (cytosolic), class B member 1	NM_199465	0.0126568	-1.79334																											NM_130886	0.00263067	1.87485
Fam71f2	F-box protein 30	ENSMUST00000063307	0.00561535	-1.77848																											NM_007892	0.00263447	-1.25076
Scap	SREBF chaperone	ENSMUST00000046993	0.000649843	-1.77652																											NM_013640	0.00263922	1.16751
Rint1	RAD50 interactor 1	NM_146015	0.002773	-1.77633																											NM_008216	0.00264595	-1.28895
Zfp81	zinc finger protein 81	NM_178790	0.0463489	-1.77456																											NM_010047	0.00264891	1.10688
Trim69	tripartite motif-containing 69	BC158116	0.00803826	-1.77198																											NM_011510	0.00264947	1.42197
Fam107a	family with sequence similarity 20, member C	NM_027547	0.0121006	-1.77192																											NM_018797	0.0026586	1.44968
F730043M19Rik	family with sequence similarity 13, member B	NM_178900	0.00814671	-1.76822																											NM_011904	0.00265955	1.43748
Ccr1	chemokine (C-C motif) receptor 1	NM_029682	0.0331039	-1.76695																											NM_172913	0.00266126	1.47283
Fbxo31	FYVE, RhoGEF and PH domain containing 4	NM_008892	0.00165287	-1.76579																											NM_207010	0.00266364	1.11534
Dnaja4	similar to DnaJ (Hsp40) homolog, subfamily A, member 4; DnaJ (Hsp40) homolog, subfamily A, member 4	AF060570	0.0196083	-1.76574																											NM_001025426	0.00266461	1.81033
Snrpb2	U2 small nuclear ribonucleoprotein B; predicted gene 8162	NM_009931	0.0254444	-1.76448																											---	0.00266471	1.51355
Adm	adrenomedullin	NM_001128198	0.00148448	-1.7644																											NM_020601	0.00266715	1.0792
Snx10	sorting nexin 10	NM_007743	0.0100335	-1.76337																											NM_207655	0.00266822	-1.15541
Hoxa7	homeo box A7	BC005523	0.02337	-1.76287																											NM_177652	0.00266892	-1.35456
Snx4	predicted gene 9514; similar to sorting nexin 4; sorting nexin 4	NM_181277	0.0378831	-1.76269																											XM_621704	0.00267118	-1.06819
Zc3h12b	zinc finger CCCH-type containing 12B	NM_028121	0.0133915	-1.76169																											BC048169	0.00267479	1.23887
Acsl6	acyl-CoA synthetase long-chain family member 6	NM_001081102	0.027735	-1.75785																											NM_011652	0.00267817	1.63684
Dos	downstream of Stk11	BC037118	0.00427904	-1.75688																											NM_010480	0.00267829	-1.06806
Rnf213	ring finger protein 213	NM_019480	0.00876961	-1.75601																											BC096030	0.00267923	1.32496
Trim8	tripartite motif protein 8	NM_177580	0.0114349	-1.75586																											NM_153194	0.00267958	-1.12217
Ndufa13	NADH dehydrogenase (ubiquinone) 1 alpha subcomplex, 13	NM_020043	0.00532848	-1.7553																											NM_028748	0.0026866	1.21567
Romo1	reactive oxygen species modulator 1	NM_028258	0.033741	-1.75433																											NM_130881	0.00269161	-1.40446
Kcnip4	Kv channel interacting protein 4	NM_008613	0.00664084	-1.75283																											NM_022417	0.00269362	1.06971
Abca5	ATP-binding cassette, sub-family A (ABC1), member 5	NM_172121	0.0268271	-1.7525																											NM_010889	0.00269537	-1.71
Arid4a	AT rich interactive domain 4A (RBP1-like)	NM_001081000	0.00269613	-1.75212																											NM_001003908	0.00269581	-1.08463
Lrrfip2	leucine rich repeat (in FLII) interacting protein 2	NM_080420	0.0341644	-1.75199																											NM_001081000	0.00269613	-1.75212
Atp8a1	ATPase, aminophospholipid transporter (APLT), class I, type 8A, member 1	NM_020275	0.0485198	-1.75125																											NM_019454	0.00269987	1.40116
Lnpep	leucyl/cystinyl aminopeptidase	NM_033478	0.028791	-1.75106																											NM_145506	0.00270511	-1.26203
Strc	stereocilin	NM_001081363	0.00142921	-1.75068																											NM_001033136	0.00270578	-1.13215
Usp3	ubiquitin specific peptidase 3	NM_013912	0.00122256	-1.7491																											NM_148952	0.00270672	1.22431
Ttll5	tubulin tyrosine ligase-like family, member 5	NM_176999	0.0333932	-1.74871																											NM_001081383	0.00272186	-1.20908
Snx7	sorting nexin 7	D38412	0.0023505	-1.74763																											NM_139148	0.0027241	-1.23438
Smyd3	SET and MYND domain containing 3	NM_016685	0.00904108	-1.7457																											NM_172747	0.00272645	1.21972
Usp21	ubiquitin specific peptidase 21	NM_009693	0.018803	-1.74548																											NM_009800	0.00272834	-1.13998
Adss	adenylosuccinate synthetase, non muscle	NM_001103366	0.0167016	-1.74194																											NM_178194	0.0027349	-1.56064
Apom	apolipoprotein M	NM_027619	0.00193019	-1.74069																											NM_130861	0.00273701	1.20659
Mrc2	mannose receptor, C type 2	NM_025734	0.0269127	-1.73896																											NM_011117	0.00273933	1.44189
Dtnb	dystrobrevin, beta	NM_019799	0.0111482	-1.73834																											NM_028431	0.00273962	-1.35541
Dscaml1	Down syndrome cell adhesion molecule-like 1	NM_023275	0.00103761	-1.73718																											NM_032418	0.00274189	-1.2092
Adamts3	a disintegrin-like and metallopeptidase (reprolysin type) with thrombospondin type 1 motif, 3	NM_175546	0.0394932	-1.7368																											NM_025718	0.00274322	-1.65513
Pga5	pepsinogen 5, group I	NM_023608	0.00609887	-1.73673																											NM_153399	0.00274525	-1.1858
Gpr52	G protein-coupled receptor 52	EF105313	0.00364734	-1.73613																											NM_007547	0.00274535	1.12323
Rp1l1	retinitis pigmentosa 1 homolog (human)-like 1	NM_021469	0.00121204	-1.73408																											NM_010601	0.00274774	1.45155
Astn1	astrotactin 1	NM_011633	0.0171092	-1.73376																											NM_201645	0.00274802	2.13421
ENSMUSG00000073738	epoxide hydrolase 2, cytoplasmic	NM_001111316	0.00683447	-1.73357																											NM_177598	0.0027504	-1.13417
Il2rg	predicted gene 614; interleukin 2 receptor, gamma chain	NM_177376	0.00560061	-1.73316																											NM_010422	0.00275083	-1.46988
St18	suppression of tumorigenicity 18	NM_007691	0.0121641	-1.73193																											NM_023219	0.00275346	-1.16016
Figf	predicted gene 5780; FERM domain containing 6	NM_177568	0.00872514	-1.731																											---	0.00275729	-1.29152
Harbi1	harbinger transposase derived 1	NM_001031664	0.0165331	-1.73084																											---	0.00275729	-1.29152
Mdfic	MyoD family inhibitor domain containing	AF312018	0.0147714	-1.72974																											NM_011510	0.00277092	-2.80969
Ap4m1	adaptor-related protein complex AP-4, mu 1	NM_001014974	0.00297269	-1.72898																											NM_013861	0.00277136	1.53469
Kank2	KN motif and ankyrin repeat domains 2	NM_026483	0.00602697	-1.72767																											NM_146015	0.002773	-1.77633
Xpo6	exportin 6	NM_016702	0.0362998	-1.72683																											BC009097	0.00277669	1.0712
Arf3	ADP-ribosylation factor 3	NM_207228	0.0149715	-1.72477																											NM_009794	0.0027791	-1.19947
Tenc1	tensin like C1 domain-containing phosphatase	NM_175488	0.0103834	-1.72345																											NM_145611	0.0027809	1.10818
Ndufa2	NADH dehydrogenase (ubiquinone) 1 alpha subcomplex, 2	NM_008988	0.0145862	-1.72332																											NM_011809	0.00278712	1.20994
Il4ra	interleukin 4 receptor, alpha	NM_181072	0.018413	-1.72309																											NM_019642	0.00278953	-1.2809
Dcst2	DC-STAMP domain containing 2	NM_001004366	0.000286543	-1.72252																											NM_178662	0.00278982	1.09091
Sec23ip	Sec23 interacting protein	NM_017398	0.0158655	-1.72047																											---	0.00279112	-1.60675
Dicer1	Dicer1, Dcr-1 homolog (Drosophila)	NM_001005523	0.0230625	-1.71895																											NM_133789	0.00279629	1.19033
Tcfap2e	transcription factor AP-2, epsilon	NM_146248	0.0152861	-1.71768																											NM_023043	0.00280223	-1.14719
Cenpm	centromere protein M	NM_017407	0.0286852	-1.71751																											NM_146081	0.00280231	-1.41272
Commd2	COMM domain containing 2	NM_023214	0.0203711	-1.71665																											NM_029912	0.00280262	1.40982
Gpr88	G-protein coupled receptor 88	NM_052976	0.0437449	-1.71578																											BC089626	0.00280328	1.41138
Nid1	similar to Nidogen precursor (Entactin); nidogen 1; similar to Nid1 protein	NM_008305	0.0137409	-1.71529																											NM_008396	0.00280575	1.74295
Hvcn1	hydrogen voltage-gated channel 1	NM_010889	0.00269537	-1.71																											NM_021515	0.00280588	1.09617
Peg12	paternally expressed 12	NM_031408	0.00198196	-1.70994																											NM_011264	0.0028076	1.11343
Gfra2	glutamate dehydrogenase 1; predicted gene 5902	NM_008802	0.0152353	-1.707																											NM_144912	0.00281368	1.41971
Snw1	SNW domain containing 1	NM_153393	0.0131022	-1.70644																											BC005727	0.00281505	-1.44175
Kif3b	kinesin family member 3B	NM_145124	0.0158113	-1.70576																											NM_030889	0.0028163	-1.65591
LOC631145		BC043454	0.0182225	-1.70501																											NM_133234	0.0028218	1.07346
Slc22a2	solute carrier family 22 (organic cation transporter), member 2	BC087906	0.0472107	-1.70428																												0.00282434	-1.36977
Cts7	cathepsin 7	NM_172628	0.0258178	-1.7007																											NM_001033426	0.00282806	-1.16361
Ipp	IAP promoted placental gene	NM_138656	0.0257133	-1.69952																											---	0.00282841	-1.27992
Acap2	ArfGAP with coiled-coil, ankyrin repeat and PH domains 2	NM_011723	0.0155376	-1.69759																											NM_001081001	0.00283022	1.14926
Nek1	NIMA (never in mitosis gene a)-related expressed kinase 1	NM_008325	0.0105073	-1.6971																											NM_175554	0.00283025	2.16924
Ifnz	interferon zeta	NM_019438	0.0268055	-1.69708																											NM_001043335	0.00283118	-1.22695
Cacna2d4	calcium channel, voltage-dependent, alpha 2/delta subunit 4	ENSMUST00000111654	0.0448493	-1.69681																											NM_001001444	0.00283215	1.07524
Rundc3a	RUN domain containing 3A	ENSMUST00000025851	0.0141093	-1.69554																											NM_008614	0.00283312	-1.29296
Polm	polymerase (DNA directed), mu	NM_030707	0.000569326	-1.69525																											NM_024243	0.00283792	1.09984
Gldn	germ cell-less homolog 1 (Drosophila)	NM_027654	0.0183974	-1.69482																											---	0.00284174	-1.22044
Hist2h4	histone cluster 1, H4k; histone cluster 1, H4m; histone cluster 4, H4; similar to germinal histone H4 gene; histone cluster 1, H4h; histone cluster 1, H4j; histone cluster 1, H4i; histone cluster 1, H4d; histone cluster 1, H4c; histone cluster 1, H4f; histone cluster 1, H4b; histone cluster 1, H4a; histone cluster 2, H4; similar to histone H4	NM_172203	0.00931017	-1.69465																											NM_013491	0.00284702	1.39173
Ppp1r13b	protein phosphatase 1, regulatory (inhibitor) subunit 13B	NM_145946	0.0194258	-1.69414																											NM_007915	0.00285605	1.05633
Mapre1	predicted gene 8545; microtubule-associated protein, RP/EB family, member 1; similar to Microtubule-associated protein RP/EB family member 1 (APC-binding protein EB1) (End-binding protein 1) (EB1)	NM_010700	0.00123159	-1.69414																											NM_027721	0.00285636	-1.52941
Cntnap5c	contactin associated protein-like 5C	NM_026183	0.0179933	-1.69408																											NM_009283	0.00285799	1.24152
Tmpo	thymopoietin	AK173231	0.00738966	-1.69353																											NM_001081040	0.00285827	1.15226
Snx25	sorting nexin 25	NM_007733	0.0102188	-1.69344																											NM_020559	0.00287027	1.15966
Cybrd1	cytochrome b reductase 1	BC058211	0.00856122	-1.69249																											NM_145360	0.00287064	-1.40588
Pitpnm2	phosphatidylinositol transfer protein, membrane-associated 2	NM_010242	0.0400968	-1.68924																											NM_175285	0.00287879	-1.34817
Ppnr	per-pentamer repeat gene	NM_145519	0.0223237	-1.68876																											NM_053109	0.00288113	1.23026
Cthrc1	collagen triple helix repeat containing 1	NM_028230	0.0135454	-1.68413																											NM_013458	0.00288388	1.1593
Fam184b	phenylalanyl-tRNA synthetase, alpha subunit	NM_008911	0.00392759	-1.68341																											NM_019584	0.00288434	-1.17352
Oas3	2'-5' oligoadenylate synthetase 3	NM_177900	0.00861454	-1.67991																											NM_019919	0.00288819	-2.00716
Gal	glial fibrillary acidic protein	NM_008827	0.0349179	-1.6787																											NM_008656	0.00288995	1.11659
Med14	mediator complex subunit 14	NM_029393	0.00722754	-1.67797																											NM_001011846	0.00289252	1.2808
Pstpip1	proline-serine-threonine phosphatase-interacting protein 1	NM_001033711	0.00662506	-1.67628																											NM_145371	0.00289341	1.1157
Itch	itchy, E3 ubiquitin protein ligase	NM_172761	0.02215	-1.67536																											NM_008342	0.0028994	-1.3555
Stambpl1	STAM binding protein like 1	NM_021050	0.0369143	-1.67502																											---	0.0028997	-1.38301
Ttk	Ttk protein kinase	BC049817	0.0261633	-1.67486																											NM_019811	0.00290063	-1.54756
Ppm1a	protein phosphatase 1A, magnesium dependent, alpha isoform	NM_001081286	0.0443754	-1.67328																											NM_011993	0.00290143	1.31874
Herc1	hect (homologous to the E6-AP (UBE3A) carboxyl terminus) domain and RCC1 (CHC1)-like domain (RLD) 1	NM_026012	0.0460864	-1.67328																											NM_172528	0.00290471	1.28429
Olfr1129	olfactory receptor 1129	NM_172670	0.000412132	-1.67289																											NM_008594	0.00290755	-1.35736
Dis3l2	DIS3 mitotic control homolog (S. cerevisiae)-like 2	NM_001013381	0.00345806	-1.67189																											NM_007584	0.00291131	-1.32042
Ercc4	exostoses (multiple) 1	BC116990	0.0387428	-1.67116																											ENSMUST00000039431	0.00292679	1.42081
Trpc6	transient receptor potential cation channel, subfamily C, member 6	NM_139227	0.00612444	-1.6704																											XM_925173	0.00293231	-1.1933
Tnfrsf11a	tumor necrosis factor receptor superfamily, member 11a	NM_001113179	0.0186621	-1.66871																											NM_029775	0.00293534	-1.04755
Vmn2r86	vomeronasal 2, receptor 85; vomeronasal 2, receptor 86; vomeronasal 2, receptor 87; vomeronasal 2, receptor 84	NM_134071	0.0166473	-1.66738																											NM_029044	0.0029356	1.28806
Klf4	Kruppel-like factor 4 (gut)	ENSMUST00000090849	0.0419366	-1.66695																											NM_001099632	0.00294137	-1.44182
Gm216	glycerol-3-phosphate dehydrogenase 1 (soluble)	NM_008812	0.00225108	-1.66595																											---	0.00294229	-1.31597
Sfrp1	secreted frizzled-related protein 1	NM_022563	0.000320181	-1.66517																											NM_021607	0.00294792	1.25656
Pvrl2	poliovirus receptor-related 2	NM_013514	0.0336198	-1.66507																											NM_194339	0.00295066	1.15322
Rangrf	predicted gene 7791; similar to Ran-interacting protein MOG1; predicted gene 15711; RAN guanine nucleotide release factor; predicted gene 4535; predicted gene 8572	NM_007929	0.00529878	-1.66367																											NM_145556	0.00295101	-1.18807
Cdkn2b	similar to Cyclin-dependent kinase 4 inhibitor B (p14-INK4b) (p15-INK4b); cyclin-dependent kinase inhibitor 2B (p15, inhibits CDK4)	NM_177829	0.0386832	-1.66337																											NM_010440	0.0029541	-1.32336
Kcnj6	potassium inwardly-rectifying channel, subfamily J, member 6	NM_010809	0.014625	-1.66228																											NM_009395	0.00295427	1.10405
Ptpn1	protein tyrosine phosphatase, non-receptor type 1	NM_010153	7.75998e-05	-1.66147																											NM_023418	0.0029558	-1.09075
Mc4r	melanocortin 4 receptor	NM_010681	0.00630454	-1.65961																											NM_007988	0.00295908	-1.41887
Foxp3	glucose-6-phosphatase, catalytic	NM_008952	0.0334814	-1.65882																											NM_007921	0.00296192	1.2383
Phex	phosphate regulating gene with homologies to endopeptidases on the X chromosome (hypophosphatemia, vitamin D resistant rickets)	NM_028803	0.0203405	-1.65854																											NM_001115015	0.00296653	1.10883
Mcm10	minichromosome maintenance deficient 10 (S. cerevisiae)	NM_145743	0.0223573	-1.65791																											NM_001014974	0.00297269	-1.72898
Hist1h1b	histone cluster 1, H1b	NM_028721	0.0207122	-1.6575																											NM_013559	0.00297393	-1.32834
Ttc7	tetratricopeptide repeat domain 7	NM_178405	0.0052696	-1.65688																											X00619	0.00297712	1.2777
Cd226	CD226 antigen	NM_001001326	0.0216487	-1.65681																											NM_030721	0.00297895	1.29647
Amn1	antagonist of mitotic exit network 1 homolog (S. cerevisiae)	ENSMUST00000066470	0.0125661	-1.65606																											BC068203	0.00298367	-1.25659
Stk11ip	serine/threonine kinase 11 interacting protein; similar to serine/threonine kinase 11 interacting protein	BC064462	0.0209363	-1.65595																											NM_177960	0.00298729	-1.48373
Cfc1	cripto, FRL-1, cryptic family 1	NM_030889	0.0028163	-1.65591																											NM_009567	0.00298881	1.25209
Saps1	SAPS domain family, member 1	NM_025718	0.00274322	-1.65513																											BC046418	0.00299358	2.00333
Igf1r	insulin-like growth factor I receptor	NM_173437	0.0291083	-1.65505																											NM_029372	0.00299368	-1.2757
Lace1	lactation elevated 1	NM_010768	0.0323601	-1.65343																											NM_028188	0.00299693	-1.14114
Prkd3	protein kinase D3	BC029030	0.0177462	-1.65235																											NM_144817	0.00300332	1.3283
Pon3	paraoxonase 3	NM_001008428	0.0021798	-1.65083																											NM_010480	0.00300506	-1.0944
Dnajc2	DnaJ (Hsp40) homolog, subfamily C, member 2	NM_145417	0.00456716	-1.65055																											NM_001081556	0.00300571	-1.57024
Spnb1	spectrin beta 1	NM_019500	0.019965	-1.65046																											ENSMUST00000002259	0.00301151	-1.67626
Cyp2d34	cytochrome P450, family 2, subfamily d, polypeptide 34	NM_177386	0.0394982	-1.6499																											NM_029334	0.00301157	1.38056
Ifitm3	interferon induced transmembrane protein 3	NM_010876	0.0016176	-1.64816																											NM_026493	0.00301238	-1.38819
Tmem62	transmembrane protein 62	NM_009778	0.00769684	-1.64787																											NM_175025	0.00301241	-1.29021
Vmn2r29	vomeronasal 2, receptor, pseudogene 44; vomeronasal 2, receptor 34; vomeronasal 2, receptor 35; vomeronasal 2, receptor 32; vomeronasal 2, receptor, pseudogene 42; vomeronasal 2, receptor 38; vomeronasal 2, receptor, pseudogene 46; vomeronasal 2, receptor 36; vomeronasal 2, receptor 37; predicted gene 3675; predicted gene 3962; predicted gene 7025; vomeronasal 2, receptor 42; vomeronasal 2, recep…	NM_001081433	0.0146061	-1.64752																											NM_001039472	0.00301448	1.70301
C530028O21Rik	complement component 9	NM_019911	0.0103639	-1.64509																											NM_030743	0.00301969	1.14237
Tbc1d10b	TBC1 domain family, member 10b	NM_026972	0.0430382	-1.64504																											NM_025910	0.00302226	-1.4587
Ppp1r15b	protein phosphatase 1, regulatory (inhibitor) subunit 15b	NM_175027	0.00957736	-1.6433																											NM_027907	0.00302524	1.96911
Shank1	SH3/ankyrin domain gene 1	NM_033605	0.048493	-1.64299																											NM_146246	0.00302659	1.45265
Sfrs1	splicing factor, arginine/serine-rich 1 (ASF/SF2); similar to splicing factor, arginine/serine-rich 1 (splicing factor 2, alternate splicing factor)	NM_027442	0.0401636	-1.64275																											NM_009388	0.00302761	-1.19139
Alox5	arachidonate 5-lipoxygenase	NM_011307	0.0479516	-1.64185																											NM_133680	0.00302837	-1.12248
Nsd1	nuclear receptor-binding SET-domain protein 1	NM_146001	0.0261342	-1.64138																											NM_025378	0.00302991	1.11602
Prss27	protease, serine 27; similar to protease, serine 27	NM_007977	0.00192798	-1.64129																											ENSMUST00000046665	0.00303133	-1.41605
Mup5	major urinary protein 5	NM_010577	0.0107118	-1.64103																											NM_133895	0.00303417	-1.14506
Fam81a	F-box protein 33	NM_011145	0.00952936	-1.64098																											NM_023320	0.0030354	-2.07258
Hk2	hexokinase 2	NM_008716	0.00677975	-1.64086																											NM_177075	0.00303735	1.40318
Gna11	guanine nucleotide binding protein, alpha 11	NM_001081377	0.0111433	-1.64072																											NM_183194	0.00303799	-1.1045
Bdnf	brain derived neurotrophic factor	NM_181856	0.000970868	-1.63931																											NM_023878	0.00303846	-1.22294
Dkkl1	dickkopf-like 1	NM_009104	0.0243973	-1.63855																											NM_023878	0.00303846	-1.22294
Lrrc6	leucine rich repeat containing 6 (testis)	NM_146164	0.0161583	-1.63786																											NM_172558	0.00304073	-1.30258
Snip1	Smad nuclear interacting protein 1	NM_007740	0.00640838	-1.63657																											NM_028475	0.00304434	1.12741
Hira	histone cell cycle regulation defective homolog A (S. cerevisiae)	NM_019459	0.0454676	-1.63582																											NM_145523	0.00304886	-1.19359
Fezf1	filamin, beta	NM_011961	0.0209647	-1.63377																											BC035522	0.00304931	1.28212
Prph	peripherin	NM_010176	0.0121289	-1.63328																											NM_011715	0.00304984	1.12337
Snx27	sorting nexin family member 27	NM_007732	0.0149645	-1.63255																											NM_001011804	0.00305069	-1.03527
Stard10	START domain containing 10	NM_007686	0.0218584	-1.63227																											NM_001111062	0.00305212	-1.36862
Sytl1	synaptotagmin-like 1; similar to synaptotagmin-like 1	NM_007658	0.0404917	-1.63123																											NM_175681	0.00305285	1.43761
Nudt10	nudix (nucleoside diphosphate linked moiety X)-type motif 11; nudix (nucleoside diphosphate linked moiety X)-type motif 10	ENSMUST00000045736	0.0038613	-1.63024																											NM_007935	0.00305625	1.21842
Unk	unkempt homolog (Drosophila)	NM_009700	0.000309368	-1.62785																											NM_010061	0.00305701	-1.18287
Stk10	serine/threonine kinase 10	NM_146009	0.0162388	-1.62763																											NM_009734	0.00305962	1.3692
Zfp106	zinc finger protein 106	NM_175501	0.0256399	-1.62726																											NM_148933	0.00306071	-1.2804
Unc45b	unc-45 homolog B (C. elegans)	NM_139206	0.00925615	-1.62657																											NM_024188	0.00306082	-1.05031
Dpp10	dipeptidylpeptidase 10	NM_020599	0.00799731	-1.62464																											NM_026366	0.00306379	1.15911
Rxfp3	relaxin family peptide receptor 3	NM_199322	0.0217251	-1.62425																											NM_025844	0.0030648	-1.35037
Fbxo6	fibroblast growth factor 16	NM_172874	0.00978153	-1.62182																											NM_010822	0.00306723	1.29233
Arl6ip4	ADP-ribosylation factor-like 6 interacting protein 4; similar to SRp25 nuclear protein	NM_198012	0.00255748	-1.6213																											NM_009700	0.00307082	-1.62044
Ppp1r11	protein phosphatase 1, regulatory (inhibitor) subunit 11	NM_007986	0.0314708	-1.62109																											NM_175353	0.00307669	1.14599
Lpcat4	lysophosphatidylcholine acyltransferase 4	NM_025730	0.000353657	-1.62072																											NM_009270	0.0030776	-1.34109
Patl1	protein associated with topoisomerase II homolog 1 (yeast)	NM_029793	0.00738271	-1.61942																											NM_028717	0.00308294	-1.19807
Cnpy4	canopy 4 homolog (zebrafish)	NM_146198	0.0135875	-1.61934																											NM_026146	0.00308296	2.31119
Ccl24	chemokine (C-C motif) ligand 24	NM_029916	0.0315309	-1.61911																											NM_024188	0.00308976	-1.10161
Man2b2	mannosidase 2, alpha B2	NM_001033223	0.0141657	-1.61809																											NM_026259	0.00309109	1.29242
Mov10l1	Moloney leukemia virus 10-like 1	AY280964	0.0444337	-1.618																											NM_011638	0.00309249	1.57818
Slc9a8	solute carrier family 9 (sodium/hydrogen exchanger), member 8	NM_153679	0.0103661	-1.6179																											ENSMUST00000111274	0.0030934	-1.26561
Rassf6	Ras association (RalGDS/AF-6) domain family member 6	NM_145973	0.0211117	-1.61707																											NM_001045535	0.00309941	1.19535
Mmp3	matrix metallopeptidase 3	NM_001081177	0.00437211	-1.61693																											NM_146112	0.00310706	-1.19903
Atf6	activating transcription factor 6	NM_001130476	0.0178213	-1.61541																											NM_011840	0.00310789	1.43325
Stk40	serine/threonine kinase 40	BC028655	0.0446392	-1.61436																											NM_029523	0.00311919	-1.10596
Sqstm1	sequestosome 1	AK086040	0.0128277	-1.61417																											NM_009542	0.00311952	-1.16599
Fam69b	F-box protein 10	NM_011148	0.0497887	-1.6128																											NM_133232	0.00312705	-1.35637
Stam2	signal transducing adaptor molecule (SH3 domain and ITAM motif) 2	NM_026599	0.00151395	-1.61233																											---	0.00312873	1.22351
Ablim2	actin-binding LIM protein 2	NM_011917	0.00473422	-1.61127																											NM_022004	0.00313234	1.08229
Katnal2	katanin p60 subunit A-like 2	NM_021509	0.0259907	-1.6103																											NM_011916	0.00313387	1.85232
Ccbl1	cysteine conjugate-beta lyase 1	NM_001005510	0.00367648	-1.60987																											NM_007573	0.0031394	1.06202
Snx8	sorting nexin 8	NM_007729	8.90829e-05	-1.6095																											NM_019986	0.0031427	1.28916
Atpif1	ATPase inhibitory factor 1	NM_030709	0.0360511	-1.60828																											NM_020016	0.00314294	1.14721
Tph1	tryptophan hydroxylase 1	NM_007560	0.00249925	-1.60807																											NM_001081391	0.00314715	-1.33804
Wdr74	WD repeat domain 74	BC059024	0.00243127	-1.60784																											NM_172585	0.00315351	1.15204
Dctn2	dynactin 2	NM_001012322	0.0221208	-1.60717																											NM_027897	0.00315354	-2.00636
Slc43a3	solute carrier family 43, member 3	AK220272	0.00441112	-1.60654																											NM_030205	0.00315472	1.35743
Cml3	predicted gene 4477; camello-like 3	NM_017394	0.0022228	-1.60568																											NM_007527	0.00315895	1.16597
Clca1	chloride channel calcium activated 1	NM_011416	2.29066e-05	-1.60492																											NM_026880	0.00316171	1.23327
March5	predicted gene 7684; membrane-associated ring finger (C3HC4) 5	NM_011918	0.0330229	-1.60473																											NM_019436	0.00316224	-1.36605
Skint9	selection and upkeep of intraepithelial T cells 9	ENSMUST00000025426	0.00381526	-1.60463																											NM_134252	0.00316528	1.40512
Ms4a6b	membrane-spanning 4-domains, subfamily A, member 6B	NM_001114637	0.0346403	-1.6042																											NM_011623	0.00317698	-3.22552
Plekhh3	pleckstrin homology domain containing, family H (with MyTH4 domain) member 3	NM_010229	0.00514369	-1.60387																											NM_133953	0.00317939	-1.13725
Cxcl2	chemokine (C-X-C motif) ligand 2	NM_013731	0.0310883	-1.60333																											NM_172769	0.00317959	-1.23002
D3Ertd300e	RIKEN cDNA D630042P16 gene	NM_028826	0.0484154	-1.60296																											NM_001033263	0.00318214	1.13321
Atp4a	ATPase, H+/K+ exchanging, gastric, alpha polypeptide	NM_144925	0.014834	-1.60271																											NM_053187	0.00319059	1.09712
Sfrs16	splicing factor, arginine/serine-rich 16	NM_001098168	0.00545881	-1.60148																											NM_019828	0.00319861	1.09962
Nploc4	nuclear protein localization 4 homolog (S. cerevisiae)	NM_198937	0.0102522	-1.60039																											NM_009964	0.00320007	-1.61739
Casp8ap2	caspase 8 associated protein 2	NM_020614	0.0146162	-1.60016																											NM_175628	0.00320254	1.89332
Hnrnpa1	heterogeneous nuclear ribonucleoprotein A1-like 2; similar to heterogeneous nuclear ribonucleoprotein A1; predicted gene 13418; predicted gene 5461; predicted gene 8652; predicted gene 5643; similar to Heterogeneous nuclear ribonucleoprotein A1 (Helix-destabilizing protein) (Single-strand RNA-binding protein) (hnRNP core protein A1) (HDP); heterogeneous nuclear ribonucleoprotein A1; predicted gen…	NM_026393	0.0320664	-1.60011																											NM_001081129	0.00321118	1.2531
Idh1	isocitrate dehydrogenase 1 (NADP+), soluble	NM_010885	0.0220715	-1.59986																											AK090307	0.00321399	1.21889
Usp50	ubiquitin specific peptidase 50	NM_021392	0.00743495	-1.5988																											AK132992	0.00323326	-1.50858
Anks1	ankyrin repeat and SAM domain containing 1	NM_025299	0.00867403	-1.59874																											NM_178911	0.00323547	1.18248
Lpxn	leupaxin	NM_030070	0.00589611	-1.59809																											NM_028758	0.00324085	1.46423
Ppih	similar to peptidyl prolyl isomerase H; predicted gene 7879; predicted gene 9088; predicted gene 8719; predicted gene 11585; similar to Peptidyl-prolyl cis-trans isomerase H (PPIase H) (Rotamase H); peptidyl prolyl isomerase H	NM_172571	0.0103602	-1.59745																											NM_182997	0.00324484	-1.16784
Asap3	ArfGAP with SH3 domain, ankyrin repeat and PH domain 3	NM_133977	0.000205355	-1.59682																											NM_001081376	0.00324738	-1.52264
Dedd	death effector domain-containing	NM_028349	0.0412517	-1.59625																											NM_019657	0.00324743	-1.22209
Ifnar1	interferon (alpha and beta) receptor 1	NM_144818	0.011097	-1.5954																											NM_053173	0.00325225	1.22585
Inpp5d	inositol polyphosphate-5-phosphatase D	XM_992311	0.0340605	-1.59471																											NM_028307	0.00325238	-1.18255
Adam10	a disintegrin and metallopeptidase domain 10	NM_001081396	0.00711682	-1.59416																											NM_008400	0.00325481	1.21815
Hexdc	hexosaminidase (glycosyl hydrolase family 20, catalytic domain) containing	NM_013708	0.00339607	-1.59352																											NM_016762	0.0032571	1.36859
Unc5c	unc-5 homolog C (C. elegans)	NM_009703	0.00618887	-1.59307																											NM_010376	0.00325791	-1.58417
Gcnt3	GLI pathogenesis-related 1 (glioma)	NM_010329	0.00336241	-1.59274																											NM_029274	0.00326582	-1.33778
Tesk2	testis-specific kinase 2	ENSMUST00000073277	0.0256085	-1.59271																											NM_007980	0.00326736	-1.31063
Nxf2	nuclear RNA export factor 2	NM_010406	0.0130403	-1.59171																											NM_011711	0.0032713	-1.86086
		NM_172392	0.00562353	-1.5913																											---	0.0032722	1.06116
Qrich1	glutamine-rich 1	NM_009849	0.00907999	-1.59059																											NM_026375	0.00327472	-1.32258
Zfp568	zinc finger protein 568	NM_025590	0.0112064	-1.58964																											BC068110	0.00328036	1.31508
Dnmt1	DNA methyltransferase (cytosine-5) 1	NM_027859	0.0178088	-1.58793																											NM_144835	0.00329388	1.83097
Ypel1	yippee-like 1 (Drosophila)	NM_030231	0.0325515	-1.58779																											NM_007584	0.00330233	-1.18509
Rps6kl1	ribosomal protein S6 kinase-like 1	NM_023742	0.0239617	-1.58748																											NM_145400	0.00330678	1.10829
Robo3	roundabout homolog 3 (Drosophila)	XM_001474855	0.0216421	-1.5866																											NM_029720	0.00330912	1.20563
Sap130	Sin3A associated protein	AF128888	0.0455633	-1.58605																											NM_028341	0.00331221	1.24838
Tet2	tet oncogene family member 2	NM_030025	0.0307554	-1.58572																											NM_175272	0.00331549	-1.45839
Myo15b	myosin XVB	NM_010569	0.0113162	-1.58561																											NM_007415	0.00331612	-1.15306
Vegfc	vascular endothelial growth factor C	NM_207031	0.00899545	-1.58548																											NM_001136057	0.00332359	1.18892
Taf1b	TATA box binding protein (Tbp)-associated factor, RNA polymerase I, B	NM_001110320	0.0224427	-1.58544																											NM_007730	0.00332959	-1.64556
Zbtb37	zinc finger and BTB domain containing 37	NM_007421	0.0157849	-1.58504																											NM_011129	0.00333087	-1.25101
Ncan	neurocan; similar to Neurocan	NM_001025597	0.00547424	-1.585																											NM_172265	0.00333616	-2.34167
Rnf20	ring finger protein 20	NM_007897	0.0160349	-1.58455																											NM_026096	0.00333737	-1.11924
Olfm2	olfactomedin 2	NM_010376	0.00325791	-1.58417																											NM_025436	0.00333928	-1.3346
Klc2	kinesin light chain 2	NM_013720	0.00498391	-1.58308																											NM_013476	0.00333983	-1.32858
Siglec1	sialic acid binding Ig-like lectin 1, sialoadhesin	ENSMUST00000054105	0.0301565	-1.58241																											NM_177152	0.00334146	1.38748
Ankrd22	ankyrin repeat domain 22	NM_176860	0.0413198	-1.58199																											NM_008486	0.00334179	-1.34392
Pgm5	phosphoglucomutase 5	NM_144909	0.010356	-1.58191																											NM_001081426	0.00334288	1.14645
Ncor1	nuclear receptor co-repressor 1	BC057688	0.0253614	-1.5809																											NM_023386	0.00334552	1.68075
Fkbp5	furry homolog-like (Drosophila)	NM_001024137	0.0422844	-1.58078																											NM_018873	0.00334859	-1.08526
Arhgap12	Rho GTPase activating protein 12	NM_153417	0.0162006	-1.58067																											NM_028707	0.00335227	-1.57004
Ina	internexin neuronal intermediate filament protein, alpha	NM_010858	0.0245616	-1.58027																											NM_010329	0.00336241	-1.59274
Sult1a1	sulfotransferase family 1A, phenol-preferring, member 1	NM_007671	0.00719637	-1.58005																											NM_001024720	0.00336426	-1.06036
Lrrc49	leucine rich repeat containing 49	NM_053011	0.00431066	-1.57999																											NM_029612	0.00336632	1.78263
Rnf150	ring finger protein 150; similar to ring finger protein 150	NM_026728	0.0131643	-1.57654																											NM_010067	0.00336787	1.87358
Scaf1	SR-related CTD-associated factor 1	Z83810	0.0121298	-1.57597																											NM_027427	0.00337034	-1.78702
ENSMUSG00000071497	Eph receptor A3	NM_001081432	0.0146562	-1.57502																											NM_008862	0.00337201	1.16885
Nap1l1	similar to nucleosome assembly protein 1-like 1; nucleosome assembly protein 1-like 1	NM_144548	0.0259146	-1.57474																											NM_030731	0.00337388	1.08765
Aldh6a1	aldehyde dehydrogenase family 6, subfamily A1	BC023731	0.0128297	-1.57473																											NM_013813	0.00337394	1.13227
Tfrc	transferrin receptor	NM_001001184	0.000121051	-1.5741																											NM_001083628	0.00337678	1.43655
ENSMUSG00000052469	ectonucleoside triphosphate diphosphohydrolase 4	NM_007376	0.037728	-1.57341																											NM_172687	0.0033772	1.13476
Coro7	coronin 7	NM_178743	0.00218627	-1.57208																											NM_013710	0.00337734	-1.54312
Nod1	nucleotide-binding oligomerization domain containing 1	NM_021877	0.0171484	-1.57143																											NM_178060	0.00337784	1.21812
Crebbp	CREB binding protein	NM_182959	0.0123358	-1.57068																											NR_003568	0.00337899	1.38691
Cops4	COP9 (constitutive photomorphogenic) homolog, subunit 4 (Arabidopsis thaliana)	NM_022317	0.0278802	-1.57058																											NM_011857	0.00338179	1.12278
Mum1l1	melanoma associated antigen (mutated) 1-like 1	ENSMUST00000074708	0.0147132	-1.57039																											---	0.00338836	1.05855
Flt3	FtsJ homolog 3 (E. coli)	NM_153805	0.0174769	-1.57013																											NM_145469	0.00339275	-1.20693
Es22	ezrin; hypothetical protein LOC100044177	NM_028707	0.00335227	-1.57004																											NM_145970	0.00339437	1.2359
Hmha1	histocompatibility (minor) HA-1	NM_172729	0.00575795	-1.56994																											NM_013708	0.00339607	-1.59352
Zfp148	zinc finger protein 148	NM_033615	0.0149717	-1.56989																											NM_022316	0.00339804	1.68295
Cenpf	centromere protein F	BC120505	0.00850269	-1.56976																											NM_145220	0.00340552	1.25736
Txlna	taxilin alpha	NM_023113	0.00111776	-1.56923																											NM_019811	0.00341376	-1.38248
Tcra	T-cell receptor alpha chain	NM_026028	0.00513831	-1.56813																											NM_020010	0.00341503	-1.36327
Spink12	serine peptidase inhibitor, Kazal type 11	NM_153506	0.00191136	-1.56791																											NM_172772	0.00342215	-1.14122
Fabp9	family with sequence similarity 171, member B	AK032238	0.0246067	-1.56745																											NM_030565	0.00343271	1.07971
Snx29	sorting nexin 29	NM_028266	0.00776014	-1.56735																											ENSMUST00000100100	0.00343419	-1.17818
Flad1	similar to fibrous sheath-interacting protein 1; fibrous sheath-interacting protein 1	NM_139269	0.0269441	-1.56661																											NM_001033301	0.00343658	-1.18945
Polr1d	polymerase (RNA) I polypeptide D; predicted gene 12751	NM_175684	0.00356474	-1.56588																											NM_011135	0.0034389	1.11792
Pcsk9	proprotein convertase subtilisin/kexin type 9	ENSMUST00000101495	0.00218506	-1.56432																											NM_027289	0.00344085	1.36528
Atg3	autophagy-related 3 (yeast)	NM_009906	0.0162398	-1.56383																											NM_010014	0.00344369	1.23638
Lrrc68	leucine rich repeat containing 68	NM_001033439	0.0080948	-1.56344																											BC010717	0.0034471	-1.26053
Snrpa	predicted gene 8655; predicted gene 5145; predicted gene 8587; small nuclear ribonucleoprotein polypeptide A; predicted gene 5161	NM_007734	0.0263466	-1.56318																											NM_009858	0.00345563	-1.51129
Fgf3	farnesyltransferase, CAAX box, alpha; similar to farnesyltransferase alpha subunit	NM_001033253	0.0291747	-1.56294																											BC029214	0.00345678	1.1943
Cd163l1	CD163 molecule-like 1	NM_138672	0.000372893	-1.5618																											NM_145941	0.00345678	-1.33129
Fam65b	F-box and leucine-rich repeat protein 20	AK173053	0.0049558	-1.56163																											NM_001013381	0.00345806	-1.67189
Dhrs2	dehydrogenase/reductase member 2	NM_080468	0.00045015	-1.5611																											NM_194346	0.00345929	1.18279
Nrap	nebulin-related anchoring protein	NM_178194	0.0027349	-1.56064																											NM_020003	0.00345962	-1.1118
Abcc9	ATP-binding cassette, sub-family C (CFTR/MRP), member 9	NM_011741	0.0351454	-1.56054																											NM_138659	0.00346124	-1.12311
Lgals12	lectin, galactose binding, soluble 12	NM_027288	0.0159719	-1.56036																											AK220521	0.00346743	1.80091
Ccnk	cyclin K; similar to cyclin K	NM_146258	0.0308635	-1.5599																											AB284505	0.00346749	-1.18711
Slc25a26	solute carrier family 25 (mitochondrial carrier, phosphate carrier), member 26	NM_019779	0.0259648	-1.55952																											NM_008916	0.00346972	1.22911
Cenpp	centromere protein P	NM_028892	0.0110966	-1.55937																											---	0.00347073	1.08222
Cass4	Cas scaffolding protein family member 4	NM_026836	0.00522524	-1.55927																											NM_009659	0.00347568	1.86907
Dvl1	dishevelled, dsh homolog 1 (Drosophila)	NM_023622	0.0137355	-1.55886																											DQ205686	0.00347912	1.5591
Zfp27	zinc finger protein 27	NM_007400	0.0328971	-1.5584																											NM_008812	0.00347914	-1.63773
Sae1	SUMO1 activating enzyme subunit 1	NM_001033420	0.0280164	-1.55809																											XM_621704	0.00349059	-1.06868
Lpin2	lipin 2	BC051400	0.00829426	-1.55777																											BC057614	0.00349564	1.16101
Myl1	myosin, light polypeptide 1	NM_029408	0.0022273	-1.55776																											NM_001033322	0.00350486	-1.09169
Stoml2	predicted gene 5626; stomatin (Epb7.2)-like 2	NM_001014996	0.0398477	-1.55706																											NM_008296	0.00350653	-1.32301
Prickle4	prickle homolog 4 (Drosophila)	NM_177087	0.00685201	-1.55632																											---	0.0035072	1.15859
Khsrp	KH-type splicing regulatory protein	NM_029005	0.0244676	-1.55583																											NM_001083897	0.0035162	1.1916
Gjb1	predicted gene 715	NM_029620	0.0153039	-1.55554																											NM_178055	0.0035221	-1.34169
Syt17	synaptotagmin XVII	NM_007659	0.000600702	-1.55519																											NM_178768	0.00352352	-1.3692
Nat6	N-acetyltransferase 6	NM_008360	0.0232003	-1.55509																											NM_001025381	0.00352537	-1.18084
Fez1	filamin, alpha	NM_011962	0.0161845	-1.55342																											NM_198294	0.00352709	1.53586
Isx	intestine specific homeobox	NM_029581	0.0150697	-1.55298																											NM_008847	0.00352889	1.19987
Spop	speckle-type POZ protein	NM_001114347	0.00940167	-1.55205																											NM_008481	0.00352894	-1.43627
Aip	aryl-hydrocarbon receptor-interacting protein	AK036864	0.0121344	-1.54886																											NM_015747	0.00353172	-1.16565
Tekt2	tektin 2	NM_029852	0.0331485	-1.54875																											NM_133869	0.00353172	-1.1947
Lrrc24	leucine rich repeat containing 24	NM_001024645	0.00677154	-1.548																											---	0.00353365	-2.65896
Dzip3	DAZ interacting protein 3, zinc finger	NM_025852	0.0181634	-1.54795																											NM_008327	0.00354815	-1.08966
Dach1	dachshund 1 (Drosophila)	NM_028882	0.0185079	-1.54574																											BC016418	0.00355048	1.22024
Dcdc5	doublecortin domain containing 5	NM_029756	0.0480032	-1.54553																											ENSMUST00000100562	0.0035526	1.07738
Ankrd13a	ankyrin repeat domain 13a	NM_026785	0.0105972	-1.54456																											NM_007896	0.00355773	1.32851
Foxq1	glucose-6-phosphate dehydrogenase X-linked	NM_198191	0.0482702	-1.54419																											NM_010495	0.00356166	1.29036
Sh2b3	similar to lymphocyte-specific adaptor protein Lnk; SH2B adaptor protein 3	BC048789	0.000466727	-1.5441																											NM_011893	0.00356346	1.29206
Gtdc1	glycosyltransferase-like domain containing 1	NM_177429	0.0258796	-1.54405																											NM_175684	0.00356474	-1.56588
Podxl	podocalyxin-like	NM_013710	0.00337734	-1.54312																											AK122562	0.00356849	-1.08355
Pemt	phosphatidylethanolamine N-methyltransferase	NM_001003685	0.0158655	-1.54271																											NM_146030	0.00358523	1.87178
Syne1	synaptic nuclear envelope 1	NM_001110162	0.00437841	-1.54141																											NM_009127	0.00358776	-1.47113
Zfp760	zinc finger protein 760; hypothetical protein LOC100044275	NM_178890	0.00774495	-1.53984																											NM_010770	0.00358777	1.32807
Pi16	peptidase inhibitor 16	BC117800	0.0137858	-1.53943																											NM_025656	0.00358844	1.2365
Wdr76	WD repeat domain 76	NM_145477	0.0389668	-1.53892																											NM_026580	0.00358859	-1.1466
Ldlr	low density lipoprotein receptor	NM_011947	0.0149438	-1.53881																											NM_173392	0.00359231	-1.53748
Drd4	dopamine receptor 4	AF357355	0.0327171	-1.53878																											NM_133833	0.003593	-1.17437
Tars2	threonyl-tRNA synthetase 2, mitochondrial (putative)	NM_170758	0.0479946	-1.53768																											NM_177390	0.00359605	-1.54796
Opa1	similar to optic atrophy 1 (autosomal dominant); optic atrophy 1 homolog (human)	NM_207670	0.0160089	-1.53765																											NM_028390	0.00359861	-1.50593
Macrod1	MACRO domain containing 1	NM_001110209	0.00883243	-1.53758																											NM_001081321	0.00360131	1.15873
Cyp11a1	cytochrome P450, family 11, subfamily a, polypeptide 1	NM_147779	0.00831692	-1.53758																											BC051078	0.00360446	1.07211
Hisppd2a		NM_173392	0.00359231	-1.53748																											NM_181729	0.00360466	1.99759
U2af1	predicted gene 10232; predicted gene 6978; U2 small nuclear ribonucleoprotein auxiliary factor (U2AF) 1	NM_001008232	0.0417632	-1.53701																											BC025035	0.00360557	-1.11497
Rap1gds1	similar to RAP1, GTP-GDP dissociation stimulator 1; RAP1, GTP-GDP dissociation stimulator 1	NM_144872	0.0188493	-1.53682																											NM_026872	0.00360559	-1.19298
Lcorl	ligand dependent nuclear receptor corepressor-like	NM_011161	0.0124338	-1.53516																											NM_146112	0.00360621	-1.25809
Senp3	SUMO/sentrin specific peptidase 3	ENSMUST00000105744	0.0142856	-1.5344																											NM_008916	0.00360935	1.36691
Atp5j2	predicted gene 6835; ATP synthase, H+ transporting, mitochondrial F0 complex, subunit f, isoform 2; predicted gene 6581	NM_009406	0.0333873	-1.53432																											BC094602	0.00361055	1.13638
Gjc2	predicted gene 732	NM_144868	0.00441486	-1.53417																											NM_011150	0.00361164	1.83111
Ythdf2	YTH domain family 2; predicted gene 6823	NM_001005847	0.000970622	-1.5331																											---	0.00361461	1.06279
Heatr7a	HEAT repeat containing 7A	NM_013724	0.000402997	-1.53261																											NM_001025250	0.00362771	-1.28004
Tram1	translocating chain-associating membrane protein 1	NM_001081061	0.008753	-1.5323																											NM_011623	0.00362971	-2.64881
Vil1	villin 1	NM_028390	0.00114523	-1.53167																											NM_008620	0.00363007	1.21182
Atcay	ataxia, cerebellar, Cayman type homolog (human)	NM_199257	0.0280456	-1.53153																											NM_172132	0.00363197	1.11851
S1pr1	sphingosine-1-phosphate receptor 1	NM_172803	0.0317753	-1.53117																											NM_054053	0.0036325	1.54002
Myo16	myosin XVI	NM_175515	0.00248199	-1.53061																											NM_029851	0.00363788	-1.28784
Cyp2c70	cytochrome P450, family 2, subfamily c, polypeptide 70	NM_018780	0.0238404	-1.53059																											NM_001111062	0.00364265	-1.23894
Snord49a	small nucleolar RNA, C/D box 49A	NM_016919	0.0405699	-1.5305																											NM_009904	0.00364345	-1.41064
C130090K23Rik	C1q and tumor necrosis factor related protein 2	NM_031384	0.04455	-1.53043																											BC049258	0.00364637	-1.11091
Arpc1a	actin related protein 2/3 complex, subunit 1A	NM_178872	0.0126959	-1.52953																											EF105313	0.00364734	-1.73613
Zfp101	zinc finger protein 101	NM_001001322	0.0264952	-1.5295																											NM_001130868	0.0036532	-1.34208
Mrpl50	mitochondrial ribosomal protein L50	NM_027721	0.00285636	-1.52941																											NM_016694	0.00365478	1.39832
Wdr67	WD repeat domain 67	NM_025538	0.0223499	-1.52869																											NM_207210	0.00365664	1.47276
Trim50	tripartite motif-containing 50	NM_001110100	0.000508438	-1.52837																											---	0.00365675	-1.47349
Arglu1	arginine and glutamate rich 1	NM_001001445	0.000952492	-1.5282																											NM_010663	0.00365874	1.33762
Olfr1344	olfactory receptor 1344	NM_013882	0.0422066	-1.52755																											NM_001037758	0.00365897	1.07201
Pigv	phosphatidylinositol glycan anchor biosynthesis, class V	NM_008072	0.0479796	-1.52623																											ENSMUST00000069652	0.00366191	1.1849
Megf9	multiple EGF-like-domains 9	NM_177261	0.0407268	-1.52381																											NM_011065	0.00366356	-1.20459
Cecr2	cat eye syndrome chromosome region, candidate 2 homolog (human)	NM_025565	0.00179993	-1.52377																											NM_173182	0.00366358	-1.10704
Polr3e	polymerase (RNA) III (DNA directed) polypeptide E	ENSMUST00000107675	0.0392643	-1.52375																											NM_144525	0.00367067	1.20284
Ufm1	ubiquitin-fold modifier 1	NM_172751	0.0446496	-1.52366																											NM_008326	0.00367325	1.56325
Aldh3b1	aldehyde dehydrogenase 3 family, member B1	NM_178924	0.0323141	-1.52363																											NM_001128091	0.00367401	-1.25915
Masp1	mannan-binding lectin serine peptidase 1	NM_172446	0.0417335	-1.52267																											NM_025396	0.00367415	1.10215
St6galnac3	ST6 (alpha-N-acetyl-neuraminyl-2,3-beta-galactosyl-1,3)-N-acetylgalactosaminide alpha-2,6-sialyltransferase 3	NM_001081376	0.00324738	-1.52264																											NM_001005510	0.00367648	-1.60987
Tdp1	tyrosyl-DNA phosphodiesterase 1	NM_153518	0.0306302	-1.52229																											NM_001042591	0.0036803	-1.13543
Fancd2	F-box and WD-40 domain protein 11	NM_028370	0.0305283	-1.52224																											NM_029932	0.00368497	1.10333
Arhgef11	Rho guanine nucleotide exchange factor (GEF) 11	NM_001127259	0.00526726	-1.52219																											NM_026508	0.00368693	-1.18577
Hgs	HGF-regulated tyrosine kinase substrate	NM_013839	0.0233912	-1.52185																											NM_133779	0.00369136	1.09274
LOC100044414	similar to Calcium/calmodulin-dependent protein kinase type II gamma chain (CaM-kinase II gamma chain) (CaM kinase II gamma subunit) (CaMK-II subunit gamma); calcium/calmodulin-dependent protein kinase II gamma	NM_008524	0.0226782	-1.52136																											NM_133232	0.00369645	-1.22805
Adam11	a disintegrin and metallopeptidase domain 11	BC138176	0.00742099	-1.52127																											NM_011352	0.00369755	-1.29802
Ddx10	DEAD (Asp-Glu-Ala-Asp) box polypeptide 10	BC027793	0.0273144	-1.52056																											NM_008480	0.0036985	-2.93475
Zfand5	similar to zinc finger protein ZNF216; zinc finger, AN1-type domain 5	NM_001081020	0.00825703	-1.52052																											NM_001081416	0.00370669	1.38742
Timm44	translocase of inner mitochondrial membrane 44	NM_177222	0.0160004	-1.5197																											NM_177578	0.00371258	-1.10789
Sec24d	Sec24 related gene family, member D (S. cerevisiae)	NM_023232	0.0257157	-1.51959																											NM_007397	0.00371549	1.41167
Isca2	iron-sulfur cluster assembly 2 homolog (S. cerevisiae)	NM_026658	0.0124004	-1.51758																											BC046795	0.00372313	1.31173
Nap1l3	nucleosome assembly protein 1-like 3	NM_031252	0.0487412	-1.5159																											NM_011551	0.00372822	1.15336
Aldh1a2	aldehyde dehydrogenase family 1, subfamily A2	NM_023649	0.00684163	-1.51544																											AK044812	0.00373597	1.45388
Csrnp2	cysteine-serine-rich nuclear protein 2	NM_011426	0.0157133	-1.51417																											NM_175300	0.00373649	-1.09993
Alg6	asparagine-linked glycosylation 6 homolog (yeast, alpha-1,3,-glucosyltransferase)	NM_001081413	0.0233239	-1.51403																											NM_030243	0.003738	1.29159
Actr6	ARP6 actin-related protein 6 homolog (yeast)	ENSMUST00000106868	0.000473805	-1.51388																											NM_028390	0.00374753	-1.50297
Hpx	hemopexin	NM_016718	0.00739709	-1.51383																											ENSMUST00000096285	0.00374896	-1.32744
Unc93a	predicted gene 9992; predicted gene 8597; similar to unc-93 homolog A; unc-93 homolog A (C. elegans)	NM_009702	0.00210366	-1.51311																											NM_009878	0.00375079	-1.19979
Tcfap4	transcription factor AP4	NM_028381	0.0308429	-1.51266																											NM_025304	0.0037527	1.13988
Stk3	serine/threonine kinase 3 (Ste20, yeast homolog)	NM_001081091	0.00819459	-1.51156																											NM_011551	0.00375709	1.25356
Cntn4	contactin 4	ENSMUST00000113900	0.0197902	-1.51147																											NM_172285	0.00375776	-1.85796
Tacc3	transforming, acidic coiled-coil containing protein 3	NM_009858	0.00345563	-1.51129																											X65588	0.00375905	-1.23013
Capn5	calpain 5	NM_144517	0.0107777	-1.51125																											BC119557	0.00375929	-1.22576
Dync1h1	dynein cytoplasmic 1 heavy chain 1	NM_001033536	0.0200549	-1.51124																											NM_028295	0.00375938	-1.33213
Slc14a2	solute carrier family 14 (urea transporter), member 2	NM_029491	0.0154585	-1.51119																											NM_011832	0.00375966	1.25985
Stat6	signal transducer and activator of transcription 6	NM_028959	0.00590411	-1.51039																											NM_007865	0.00375993	1.76693
Uhmk1	similar to U2AF homology motif (UHM) kinase 1; U2AF homology motif (UHM) kinase 1	NM_176837	0.0322962	-1.5101																											NM_134010	0.00376097	-1.23998
Ifitm1	interferon induced transmembrane protein 1	NM_010877	0.0100291	-1.50999																											NM_027724	0.00376228	2.83612
Nup98	nucleoporin 98	NM_008227	0.0481287	-1.50972																											NM_172672	0.0037629	-1.48439
Cc2d1b	coiled-coil and C2 domain containing 1B	NM_001113353	0.00652427	-1.5097																											NM_011261	0.00376691	1.19483
Sc4mol	sterol-C4-methyl oxidase-like	ENSMUST00000022433	0.0267497	-1.50965																											NM_194055	0.00376751	-1.60955
Il6ra	interleukin 6 receptor, alpha	NM_010863	0.00567669	-1.50939																											NM_019699	0.00376975	-1.15093
Srpx	sushi-repeat-containing protein; retinitis pigmentosa GTPase regulator	NM_176844	0.0167018	-1.50906																											NM_001029993	0.00377005	-1.1638
Drp2	dystrophin related protein 2	NM_008164	0.0105627	-1.50905																											NM_033218	0.00377315	-1.26024
Hip1	huntingtin interacting protein 1	NM_008727	0.038177	-1.5086																											NM_001015046	0.00377908	1.16714
Pcf11	cleavage and polyadenylation factor subunit homolog (S. cerevisiae)	AK132992	0.00323326	-1.50858																											NM_016809	0.00377935	1.45364
Mas1	similar to MAS1 oncogene; MAS1 oncogene	NM_008490	0.0193846	-1.5084																											NM_153103	0.00379385	-1.15488
Ddx20	DEAD (Asp-Glu-Ala-Asp) box polypeptide 20	NM_009127	7.49816e-05	-1.50813																											---	0.00379425	1.09522
Gosr1	golgi SNAP receptor complex member 1	NM_130887	0.0400141	-1.50806																											NM_146171	0.00379741	-1.92902
Fam110a	family with sequence similarity 38, member A	BC064128	0.0118842	-1.50646																											NM_175667	0.00379788	1.26763
Nme4	non-metastatic cells 4, protein expressed in	ENSMUST00000025385	0.0356191	-1.50635																											NM_011401	0.00380261	1.29803
Egflam	EGF-like, fibronectin type III and laminin G domains	NM_011249	0.0125675	-1.50612																											NM_029408	0.00380541	1.12947
Yif1a	Yip1 interacting factor homolog A (S. cerevisiae)	NM_001081408	0.0137208	-1.50598																											NM_178603	0.00380935	1.1314
Lcn5	lipocalin 5	NM_011950	0.0342202	-1.50527																											NM_009351	0.00380938	-1.43009
Ect2	ect2 oncogene	NM_026555	0.00680429	-1.50514																											NM_001081035	0.00381388	1.55304
Pla2g7	phospholipase A2, group VII (platelet-activating factor acetylhydrolase, plasma)	NM_010237	0.000958803	-1.50391																											ENSMUST00000025426	0.00381526	-1.60463
Clk1	CDC-like kinase 1	NM_013797	0.00852496	-1.50383																											NM_001093765	0.00381559	-1.42233
Arhgap26	RIKEN cDNA 9630014M24 gene; Rho GTPase activating protein 26; predicted gene 5820	NM_012035	0.00588266	-1.50361																											NM_175291	0.00381657	-1.2906
Vprbp	Vpr (HIV-1) binding protein	NM_001081112	0.0319268	-1.50334																											NM_147219	0.00381939	1.51697
Tusc5	tumor suppressor candidate 5	NM_019514	0.0445339	-1.50227																											NM_001110323	0.00381942	1.24033
Frmpd3	gamma-aminobutyric acid (GABA) A receptor, subunit gamma 2	NM_008839	0.019746	-1.50163																											---	0.00382352	1.26005
B3gnt9	UDP-GlcNAc:betaGal beta-1,3-N-acetylglucosaminyltransferase 9	NM_029478	0.014429	-1.50157																											NM_018737	0.00382714	1.13236
Zfp422-rs1	zinc finger protein 422, related sequence 1; predicted gene 4455	NM_019811	0.000419876	-1.5014																											AY761098	0.00383988	-1.17161
Ccdc63	coiled-coil domain containing 63	NM_011505	0.0200502	-1.50101																											NM_008389	0.0038418	1.20847
Zfand2a	zinc finger, AN1-type domain 2A	NM_001003911	0.0264805	-1.5003																											AK134873	0.00384657	1.33531
Tbl3	transducin (beta)-like 3	NM_001045530	0.0488752	-1.49946																											NM_172712	0.00385159	-1.40465
Ccdc41	coiled-coil domain containing 41	NM_016771	0.00597406	-1.49946																											AK019108	0.00385468	-1.06757
Slc19a1	solute carrier family 19 (sodium/hydrogen exchanger), member 1	NM_172306	0.00547159	-1.4983																											AK220219	0.0038548	1.33111
Wnt11	wingless-related MMTV integration site 11	NM_194462	0.0149012	-1.49673																											NM_001081005	0.00385495	1.46622
Cyp2d10	cytochrome P450, family 2, subfamily d, polypeptide 10	NM_016687	0.0224931	-1.49666																											NM_007705	0.0038553	1.47796
Spink10	serine peptidase inhibitor, Kazal type 10	NM_020257	0.0122514	-1.49665																											NM_011113	0.00385959	-1.22934
Ndst2	N-deacetylase/N-sulfotransferase (heparan glucosaminyl) 2	NM_009951	0.0218315	-1.49664																											ENSMUST00000045736	0.0038613	-1.63024
Btbd16	BTB (POZ) domain containing 16	NM_177588	0.00228506	-1.49589																											NM_013743	0.00386183	-1.40288
Dlc1	deleted in liver cancer 1	NM_001013392	0.000165918	-1.49564																											NM_008079	0.0038625	1.50781
Cdh19	cadherin 19, type 2	NM_009263	0.0325582	-1.49472																											NM_145525	0.00387142	1.73557
Lefty1	left right determination factor 1	NM_016896	0.0327483	-1.49443																											DQ192038	0.00387478	1.26694
Acsf2	acyl-CoA synthetase family member 2	ENSMUST00000020439	0.00640948	-1.49343																											BC027126	0.00388373	-1.10421
G3bp2	glycine amidinotransferase (L-arginine:glycine amidinotransferase)	NM_199446	0.00882387	-1.49206																											NM_013559	0.00388796	-1.47008
Krt16	keratin 16	NM_008563	0.00113622	-1.49188																											NM_013820	0.00388912	1.34641
Zfp142	zinc finger protein 142	NM_007401	0.0269752	-1.49161																											NM_023279	0.00389055	-1.10297
Tox3	TOX high mobility group box family member 3	AY057069	0.0448649	-1.49133																											NM_008306	0.00389578	1.19528
Acadvl	acyl-Coenzyme A dehydrogenase, very long chain	NM_001081643	0.000230933	-1.49047																											NM_011682	0.00390016	-1.74447
Stx3	syntaxin 3	NM_009885	0.034707	-1.49012																											NM_009600	0.00390413	-1.21914
Slit3	slit homolog 3 (Drosophila)	NM_146223	0.0123793	-1.49005																											---	0.00390427	1.24235
Atp11b	ATPase, class VI, type 11B	NM_176979	1.98924e-05	-1.48966																											NM_026195	0.00390642	-1.09851
Lrp8	low density lipoprotein receptor-related protein 8, apolipoprotein e receptor	NM_001033461	0.0333352	-1.48858																											NM_027982	0.0039068	-1.39851
Zfp622	zinc finger protein 622	NM_019567	0.0184899	-1.48854																											NM_029048	0.00391248	1.20282
Otof	otoferlin	NM_182805	0.0351208	-1.48809																											NM_207223	0.00391821	1.52467
Tectb	tectorin beta	NM_177088	0.0425585	-1.48806																											NM_001042558	0.0039184	1.25953
D19Ertd652e	RIKEN cDNA D230025D16 gene	NM_026687	0.00690291	-1.48796																											NM_175563	0.00392518	1.38487
Ypel5	yippee-like 5 (Drosophila)	DQ867033	0.0311803	-1.48707																											NM_008911	0.00392759	-1.68341
Gpm6a	glycoprotein m6a	NM_011027	0.0245802	-1.48634																											NM_001105252	0.00392835	-1.33667
Xlr4a		NM_009644	0.0129675	-1.48596																											NM_008712	0.00393042	1.98059
Tcap	titin-cap	NM_009828	0.0245739	-1.48573																											NM_009127	0.00393339	-1.65615
Sdccag8	serologically defined colon cancer antigen 8	NM_001030307	0.030295	-1.48527																											NM_173446	0.00394097	1.15926
Parp2	poly (ADP-ribose) polymerase family, member 2	NM_175193	0.0413785	-1.48519																											NM_001081154	0.00394866	-1.15884
Tlr2	toll-like receptor 2	NM_007600	0.0412031	-1.48472																											NM_011514	0.00394904	1.32681
Prkch	protein kinase C, eta	NM_177894	0.0315463	-1.48472																											AK042296	0.00395096	-2.26103
Hsf4	heat shock transcription factor 4	AF228705	0.0450717	-1.4845																											NM_001005343	0.00395124	1.07589
Phkg1	phosphorylase kinase gamma 1	NM_172672	0.0037629	-1.48439																											NM_008979	0.00395287	1.41784
Scfd1	Sec1 family domain containing 1	NM_177372	0.013991	-1.48408																											NM_011149	0.00395375	1.26362
Etv6	RIKEN cDNA F830208F22 gene	NM_011127	0.0148328	-1.48396																											NM_001037178	0.00395734	1.27212
Bub1b	budding uninhibited by benzimidazoles 1 homolog, beta (S. cerevisiae)	NM_009371	0.036621	-1.48327																											NM_017399	0.00396065	1.4181
Adam18	a disintegrin and metallopeptidase domain 18	NM_176923	0.0146106	-1.48245																											NM_013912	0.0039618	-1.56089
Paip2b	poly(A) binding protein interacting protein 2B	NM_031999	0.0132558	-1.48236																											NM_008442	0.0039631	1.27594
Tlcd1	TLC domain containing 1	NM_181541	0.0293648	-1.48216																											NM_029816	0.00396719	-1.22711
Psd	pleckstrin and Sec7 domain containing	NM_028066	0.0119461	-1.48181																											NM_001024134	0.00396751	-1.31494
Hook2	hook homolog 2 (Drosophila)	NM_001039234	0.0369837	-1.48096																											NM_001039472	0.00397002	1.40794
Spg20	spastic paraplegia 20, spartin (Troyer syndrome) homolog (human)	NM_009904	0.00035239	-1.48034																											NM_019823	0.00398039	1.19451
Zfyve16	zinc finger, FYVE domain containing 16	NM_011511	0.0211367	-1.48028																											NM_182839	0.00398587	-1.16363
D230025D16Rik	RIKEN cDNA D330028D13 gene	NM_023475	0.022962	-1.47956																											NM_026126	0.00398767	1.30348
Aldob	aldolase B, fructose-bisphosphate	NM_029770	0.0492472	-1.47936																											NM_145603	0.00398795	1.38132
Arl11	ADP-ribosylation factor-like 11	BC158098	0.0386049	-1.47885																											NM_001033226	0.00398797	1.3471
Frmd8	similar to gamma-aminobutyric acid (GABA-A) receptor, subunit epsilon; gamma-aminobutyric acid (GABA) A receptor, subunit epsilon	NM_008840	0.0100174	-1.47831																											---	0.00399651	-1.21291
Lrrc48	leucine rich repeat containing 48	NM_001081088	0.0228502	-1.47791																											NM_009653	0.00400388	2.00245
Timm50	translocase of inner mitochondrial membrane 50 homolog (yeast)	NM_024248	0.040709	-1.47725																											BC064066	0.00400579	1.41765
Pdcd11	programmed cell death 11	BC067000	0.0357119	-1.47641																											NM_008288	0.00401401	1.23457
Serpina3h	predicted gene 6930; serine (or cysteine) peptidase inhibitor, clade A, member 3H	NM_144804	0.0303519	-1.47639																											NM_001104627	0.00402493	1.12486
Atad5	ATPase family, AAA domain containing 5	NM_028109	0.00433033	-1.47608																											NM_019499	0.00402803	-1.36193
Amz1	archaelysin family metallopeptidase 1	NM_011551	0.000973566	-1.47519																											NM_009069	0.00403333	-1.12204
ENSMUSG00000058736	erythrocyte protein band 4.2	NM_013645	0.000621409	-1.47504																											NM_007666	0.00403573	1.30204
Slc29a1	solute carrier family 29 (nucleoside transporters), member 1	NM_001081084	0.0237702	-1.47406																											BC157950	0.00403611	1.26637
C1qbp	similar to Complement component 1, s subcomponent; complement component 1, s subcomponent	NM_001040400	0.0395872	-1.47364																											NM_023530	0.00403922	1.09477
Scd1	stearoyl-Coenzyme A desaturase 1	ENSMUST00000100792	0.00735687	-1.47344																											NM_023220	0.00403972	-1.18641
Dsg4	desmoglein 4	NM_153514	0.024332	-1.47341																											NM_020600	0.00404485	1.19275
Ap3s2	adaptor-related protein complex 3, sigma 2 subunit	NM_172799	0.00793284	-1.47296																											NM_001039545	0.00404699	-2.79808
Ephb3	ethanolamine kinase 2; similar to putative ethanolamine kinase	NM_001083342	0.021191	-1.47174																											NM_029624	0.0040471	-1.20772
Atrn	attractin	NM_080727	0.0370403	-1.47174																											AK030835	0.00404807	-1.77856
Serpinb11	serine (or cysteine) peptidase inhibitor, clade B (ovalbumin), member 11	NM_178683	0.0232655	-1.47131																											NM_019800	0.00405729	-1.26679
Mcl1	similar to myeloid cell leukemia sequence 1; myeloid cell leukemia sequence 1	NM_145381	0.0364547	-1.47121																											NM_026779	0.00406004	1.26999
Igk	immunoglobulin kappa chain complex	NM_021524	0.0172706	-1.47086																											NM_001004155	0.00406207	-1.34064
Aldh9a1	aldehyde dehydrogenase 9, subfamily A1	NM_009472	0.0113777	-1.47084																											NM_172635	0.00406387	1.2777
Crtc2	CREB regulated transcription coactivator 2	ENSMUST00000074905	0.00963506	-1.47058																											NM_146054	0.00406508	-1.15299
D030018L15Rik	RIKEN cDNA D030018L15 gene	NM_009825	0.000620985	-1.47022																											NM_028493	0.00407053	-1.27558
Cygb	cytoglobin	NM_009160	0.00973607	-1.4696																											NM_181517	0.00407124	-1.18484
Ints4	integrator complex subunit 4	NM_016776	0.0172701	-1.46866																											NM_175554	0.00407197	1.20886
Stip1	stress-induced phosphoprotein 1	AK172956	6.89102e-05	-1.46828																											NM_134014	0.0040726	-1.29305
Plekha1	pleckstrin homology domain containing, family A (phosphoinositide binding specific) member 1	NM_008033	0.00586073	-1.46764																											NM_145474	0.0040799	-1.22428
H2-Ob	histocompatibility 2, O region beta locus	NM_028334	0.0194557	-1.46738																											BC046418	0.00408168	-1.37237
Rangap1	RAN GTPase activating protein 1	NM_010130	0.0249498	-1.46734																											NM_027135	0.00408409	1.30556
Klra10	killer cell lectin-like receptor subfamily A, member 10	NM_001048208	0.0217515	-1.46694																											NM_206816	0.00409263	-1.06373
Cnot10	CCR4-NOT transcription complex, subunit 10	NM_145551	0.00849079	-1.46636																											NM_008342	0.00409266	-1.42542
Ptk2b	PTK2 protein tyrosine kinase 2 beta	NM_029972	0.00205948	-1.46624																											NM_172561	0.00409378	1.04761
Apob	apolipoprotein B	BC046779	0.00142701	-1.46606																											NM_001081392	0.00409695	-1.40375
Ndufab1	NADH dehydrogenase (ubiquinone) 1, alpha/beta subcomplex, 1; predicted gene 4459	NM_009879	0.0127227	-1.46601																											AK135203	0.00409968	-1.24642
Elavl4	E74-like factor 2	NM_011237	0.00858202	-1.46592																											NM_145927	0.0041105	1.26767
Atp6v0b	ATPase, H+ transporting, lysosomal V0 subunit B	BC137799	0.0239158	-1.46553																											NM_010026	0.0041116	-1.45822
Slco4a1	solute carrier organic anion transporter family, member 4a1	NM_170673	0.0110138	-1.46521																											NM_023525	0.00411384	-1.95059
Epb4.9	ER lipid raft associated 1	NM_011199	0.0100573	-1.4651																											ENSMUST00000032770	0.0041241	-1.24679
Ccdc50	coiled-coil domain containing 50	NM_172294	0.0151897	-1.4649																											NM_178644	0.00413238	1.15135
Slc6a5	similar to Sodium- and chloride-dependent glycine transporter 2 (GlyT2) (GlyT-2) (Solute carrier family 6 member 5); solute carrier family 6 (neurotransmitter transporter, glycine), member 5	NM_031402	0.0167325	-1.46426																											NM_001113408	0.00413305	1.11261
Btbd2	BTB (POZ) domain containing 2	NM_011581	0.0230906	-1.46406																											NM_021551	0.00413604	-1.05536
Naaladl2	N-acetylated alpha-linked acidic dipeptidase-like 2	D90205	0.0392847	-1.46333																											NM_009320	0.00414032	1.36781
Umod	uromodulin	NM_007482	0.0371812	-1.4632																											NM_021477	0.00414754	1.05019
Insc	inscuteable homolog (Drosophila)	NM_010851	0.0146589	-1.46302																											NM_007993	0.00415261	-1.27459
Nckap1	NCK-associated protein 1	NM_177591	0.0493108	-1.46286																											NM_028550	0.00415801	1.31781
Shh	sonic hedgehog	NM_001008231	0.00871765	-1.46283																											NM_001007220	0.00415954	1.2303
Brwd2	bromodomain and WD repeat domain containing 2	NM_009380	0.0305679	-1.46277																											NM_021482	0.00415991	1.20122
Arhgap8	Rho GTPase activating protein 8; proline rich 5 (renal)	NM_011644	0.00223675	-1.46271																											NM_011124	0.00416276	1.37277
Ubn2	ubinuclein 2	NM_019968	0.0172885	-1.46204																											NM_011124	0.00416276	1.37277
Ccne1	cyclin E1	NM_019963	0.00468686	-1.46166																											NM_011124	0.00416276	1.37277
Snap25	synaptosomal-associated protein 25	NM_175095	0.00611513	-1.46132																											NM_011124	0.00416276	1.37277
Cd27	CD27 antigen	NM_173868	0.040381	-1.46121																											NM_011929	0.00416279	1.2638
Sytl2	synaptotagmin-like 2	NM_172587	0.0456743	-1.46104																											NM_027619	0.00416403	-1.38004
Ddx42	DEAD (Asp-Glu-Ala-Asp) box polypeptide 42	NM_025436	0.00023378	-1.46054																											NM_173765	0.00416476	-1.24926
Rps28	similar to 40S ribosomal protein S28; predicted gene 10443; predicted gene 12943; predicted gene 13192; similar to ribosomal protein S28; predicted gene 10263; predicted gene 3511; ribosomal protein S28	NM_025518	0.0252245	-1.46015																											NM_001003916	0.00416738	1.18074
Slc16a7	solute carrier family 16 (monocarboxylic acid transporters), member 7	NM_020010	0.00224051	-1.45965																											NM_198613	0.0041675	1.08227
Adad1	adenosine deaminase domain containing 1 (testis specific); similar to Tenr protein	ENSMUST00000097675	0.0127938	-1.45962																											NM_010422	0.00416976	-1.14048
Tdrd1	tudor domain containing 1	NM_177759	0.0163782	-1.45932																											---	0.00417617	1.38979
Mug1	murinoglobulin 1; predicted gene 7298	NM_133721	0.00940343	-1.45915																											NM_001098227	0.00417647	-1.15732
Pcsk6	proprotein convertase subtilisin/kexin type 6	BC132471	0.0324201	-1.45904																											NM_029062	0.00417758	1.47682
Kif21a	kinesin family member 21A	NM_025910	0.00302226	-1.4587																											NM_021494	0.00417891	-1.06568
Igf1	insulin-like growth factor 1	NM_175272	0.00331549	-1.45839																											NM_145558	0.00418338	-1.27096
U46068	cDNA sequence U46068	NM_010026	0.0041116	-1.45822																											NM_001126321	0.00418425	-1.0926
Sgsh	N-sulfoglucosamine sulfohydrolase (sulfamidase)	NM_007831	0.0325566	-1.45808																											NM_130885	0.00419127	-1.19103
Zfp71-rs1	zinc finger protein 71, releated sequence	NM_028037	0.00198911	-1.45807																											NM_022811	0.00419539	-1.93057
Il11	interleukin 11	NM_026370	0.0117594	-1.45729																											NM_011875	0.00420498	1.17355
Gsdmd	gasdermin D	NM_177068	0.0377017	-1.45691																											ENSMUST00000110093	0.00420527	-1.29353
Fam83g	F-box protein 40	NM_145610	0.0491237	-1.45681																											NM_001037924	0.004209	1.20899
Zscan10	zinc finger and SCAN domain containing 10	NM_026458	0.0208984	-1.45595																											NM_025707	0.00421194	-1.10559
Dab2ip	disabled homolog 2 (Drosophila) interacting protein	NM_013658	0.0170242	-1.45534																											NM_001081145	0.00421406	1.3469
Hormad2	HORMA domain containing 2	NM_001002894	0.0175659	-1.4552																											NM_025961	0.0042141	-1.23696
Clk3	CDC-like kinase 3	NM_177353	0.0346007	-1.45483																											NM_024199	0.00422402	1.25125
Cdyl2	chromodomain protein, Y chromosome-like 2	NM_027641	0.033218	-1.45459																											NM_198029	0.00422829	-1.16648
Serpinb9b	serine (or cysteine) peptidase inhibitor, clade B, member 9b	NM_181347	0.00086601	-1.45443																											NM_172398	0.00423486	1.17512
Aldh18a1	aldehyde dehydrogenase 18 family, member A1	NM_181418	0.0212746	-1.4542																											NM_013673	0.00423504	1.28144
Cd109	CD109 antigen	NM_009282	0.0157557	-1.45401																											---	0.00423644	1.40849
Dnahc2	dynein, axonemal, heavy chain 2	NM_023879	0.00853743	-1.45382																											BC056434	0.00423797	1.08608
Zfp87	zinc finger protein 87	ENSMUST00000095662	0.00223407	-1.45359																											NM_024182	0.00423858	1.21395
Myst1	MYST histone acetyltransferase 1	NM_178601	0.00256928	-1.45356																											NM_007637	0.00423868	-1.09377
Zfp410	zinc finger protein 410	NM_007392	0.0249978	-1.45331																											ENSMUST00000105466	0.00424442	-1.94539
Tmem38a	transmembrane protein 38A	BC118940	0.0425592	-1.45309																											NM_013559	0.00424596	-1.42367
Gucy1a3	guanylate cyclase 1, soluble, alpha 3	BC060226	0.0203333	-1.45298																											NM_028707	0.00424844	-1.50178
Ccnd2	cyclin D2	NM_011487	0.0389472	-1.45217																											NM_175150	0.00425064	-1.12678
Plcb4	phospholipase C, beta 4	NM_020009	0.00921865	-1.45211																											ENSMUST00000099590	0.00425078	-1.28852
Mcm6	minichromosome maintenance deficient 6 (MIS5 homolog, S. pombe) (S. cerevisiae)	NM_024291	0.00575632	-1.45188																											NM_030687	0.0042537	1.288
Stxbp4	syntaxin binding protein 4	NM_009881	0.0234605	-1.45131																											NM_172457	0.00425503	-1.32467
Plk2	polo-like kinase 2 (Drosophila)	NM_177041	0.0394953	-1.45126																											NM_007705	0.00426039	1.51741
Arg2	arginase type II	NM_001007572	0.0347567	-1.45081																											NM_028887	0.00426457	-1.27732
Golph3l	golgi phosphoprotein 3-like	NM_198410	0.0266835	-1.44947																											NM_029286	0.00426655	1.21963
Stk4	serine/threonine kinase 4	NM_027429	0.00571013	-1.44938																											NM_177722	0.0042669	-1.33593
E030037K03Rik	RIKEN cDNA E430029J22 gene; similar to Interferon-activatable protein 203 (Ifi-203) (Interferon-inducible protein p203)	NM_001080780	0.0333804	-1.44929																											---	0.00426789	1.07537
		NM_182996	0.00596098	-1.44865																											NM_138650	0.00426935	1.19818
Cul5	cullin 5	NM_008507	0.0136012	-1.44851																											NM_007783	0.0042756	-1.34148
Atr	ataxia telangiectasia and Rad3 related	NM_145403	0.0110038	-1.44824																											NM_011299	0.00427649	1.19142
Rnf34	ring finger protein 34	NM_001013368	0.026061	-1.44798																											NM_010314	0.00427722	-1.20291
Dbn1	drebrin 1	BC058857	0.00886239	-1.44699																											BC037118	0.00427904	-1.75688
Ctsd	cathepsin D	NM_001135727	0.0317375	-1.44696																											NM_029850	0.00428325	1.28646
Ddit4	DNA-damage-inducible transcript 4	NM_011887	0.0306089	-1.44656																											ENSMUST00000086068	0.0042857	-1.33152
Cbl	similar to Casitas B-lineage lymphoma; Casitas B-lineage lymphoma	NM_009307	0.0385829	-1.44636																											NM_177327	0.00428631	-1.23847
Anxa11	annexin A11; predicted gene 2260; predicted gene 2274	ENSMUST00000114794	0.0098183	-1.44619																											NM_009204	0.00429146	2.64766
Ss18	similar to Ss18 protein; synovial sarcoma translocation, Chromosome 18	NM_001114385	0.0093853	-1.44522																											NM_010897	0.00429191	-1.17986
Aloxe3	arachidonate lipoxygenase 3	NM_001080769	0.00653791	-1.44418																											AK220561	0.00429239	1.30079
Cdadc1	cytidine and dCMP deaminase domain containing 1	NM_001100109	2.35016e-05	-1.44407																											NM_028390	0.00429274	-1.57606
Trp53i11	transformation related protein 53 inducible protein 11	NM_013727	0.0133181	-1.44384																											NM_001033233	0.00429498	1.48992
Dusp15	dual specificity phosphatase-like 15	NM_011267	0.0291712	-1.4436																											NM_153553	0.00429542	1.48905
Spon2	spondin 2, extracellular matrix protein	NM_009899	0.0432122	-1.44314																											NM_207223	0.00429579	1.28268
Arhgef5	Rho guanine nucleotide exchange factor (GEF) 5	BC080746	0.00189623	-1.443																											ENSMUST00000105502	0.00429636	1.37599
Stx5a	syntaxin 5A	NM_001128151	0.0146141	-1.44201																											NM_011404	0.00429823	1.24079
Cd300lf	CD300 antigen like family member F	NM_009216	0.0390619	-1.4419																											NM_020052	0.00430252	1.35046
Dner	delta/notch-like EGF-related receptor	NM_001099632	0.00294137	-1.44182																											NM_009127	0.00430314	-1.51102
Eya3	family with sequence similarity 122, member A	NM_019830	0.00704771	-1.44174																											NM_198297	0.00430343	-1.14441
Numa1	nuclear mitotic apparatus protein 1	NM_029826	0.00987299	-1.44157																											NM_001039534	0.00430411	1.35753
Zfp91	Zfp91-Cntf readthrough transcript; zinc finger protein 91; ciliary neurotrophic factor	NM_011920	0.0336926	-1.44153																											NM_019388	0.00430779	-1.25721
Myh7	myosin, heavy polypeptide 7, cardiac muscle, beta	NM_016721	0.0183749	-1.44151																											NM_053011	0.00431066	-1.57999
Pde4c	phosphodiesterase 4C, cAMP specific	NM_001033264	0.0142234	-1.44126																											NM_198703	0.00431336	-1.26813
Kif1a	kinesin family member 1A	NM_013729	0.000469207	-1.4405																											NM_175002	0.00431702	1.16034
Fam160b1	Fanconi anemia, complementation group A	NM_016854	0.00232284	-1.44047																											NM_028109	0.00433033	-1.47608
Tradd	TNFRSF1A-associated via death domain	NM_001002896	0.0287666	-1.44015																											NM_028906	0.00433524	-1.16807
Ubqln4	ubiquilin 4	NM_194262	0.0195819	-1.44007																											NM_009099	0.00434011	1.50104
Olfr459	olfactory receptor 459	NM_008184	0.037586	-1.43992																											NM_011914	0.00434301	1.13236
LOC640965		NM_027318	0.00921619	-1.4399																											NM_021704	0.00434456	1.13307
Chmp1a	chromatin modifying protein 1A; predicted gene 8515	NM_009227	0.0250783	-1.43936																											NM_010435	0.00434497	1.33738
Ebp	phenylalkylamine Ca2+ antagonist (emopamil) binding protein	NM_030017	0.0211973	-1.4392																											NM_019811	0.00435134	-1.47239
Serac1	serine active site containing 1	NM_016811	0.0320751	-1.43902																											NM_145370	0.00435818	-1.19789
Ksr2	kinase suppressor of ras 2	ENSMUST00000110395	0.0125672	-1.43861																											NM_145370	0.00435818	-1.19789
Mfsd6	major facilitator superfamily domain containing 6	NM_172781	0.00474592	-1.43749																											NM_001037957	0.0043639	-1.20705
Heca	headcase homolog (Drosophila); similar to headcase homolog	ENSMUST00000034861	0.0268701	-1.4371																											NM_175644	0.00436434	1.2634
Ncor2	nuclear receptor co-repressor 2	EU429481	0.0498492	-1.43645																											NM_008001	0.00436975	1.47914
Cbfa2t2	core-binding factor, runt domain, alpha subunit 2, translocated to, 2 (human)	NM_001040085	0.0310531	-1.43607																											NM_009658	0.00437115	-1.13334
Ccdc111	coiled-coil domain containing 111	NM_177191	0.0443109	-1.43596																											NM_009658	0.00437115	-1.13334
Sccpdh	similar to Saccharopine dehydrogenase (putative); saccharopine dehydrogenase (putative)	NM_172846	0.0284343	-1.43583																											NM_011236	0.00437144	-1.18201
Saps3	SAPS domain family, member 3	NM_175223	0.0451963	-1.43568																											NM_024233	0.00437189	-1.22121
Stat4	signal transducer and activator of transcription 4	NM_028815	0.0496743	-1.43541																											NM_001081177	0.00437211	-1.61693
C330024D12Rik	expressed sequence C80913	NM_001134741	0.0436755	-1.43521																											NM_177852	0.00437577	1.55702
Snrpn	small nuclear ribonucleoprotein N; SNRPN upstream reading frame; predicted gene 5802; similar to SNRPN upstream reading frame protein	NM_031163	0.00588541	-1.43506																											NM_010871	0.00437654	1.38806
Moxd2	monooxygenase, DBH-like 2	NM_031169	0.0385978	-1.435																											AF124044	0.00437789	1.18943
Qpctl	glutaminyl-peptide cyclotransferase-like	NM_178676	0.0154956	-1.43402																											NM_001110162	0.00437841	-1.54141
Deb1	differentially expressed in B16F10 1	BC138009	0.035668	-1.43378																											NM_010181	0.00438205	-1.43214
Cd209d	CD209d antigen	NM_009180	0.0486705	-1.43333																											NM_009247	0.00438812	1.09601
Zdhhc9	similar to zinc finger, DHHC domain containing 9; zinc finger, DHHC domain containing 9	NM_144899	0.00576451	-1.43327																											NM_026591	0.00438881	-1.14302
Tomm22	predicted gene 12906; predicted gene 7250; translocase of outer mitochondrial membrane 22 homolog (yeast)	NM_028193	0.0293322	-1.43254																											---	0.00438892	-1.08445
Spsb3	splA/ryanodine receptor domain and SOCS box containing 3	NM_001004140	0.0461883	-1.43244																											NM_026531	0.00438941	-1.26223
Als2	amyotrophic lateral sclerosis 2 (juvenile) homolog (human)	NM_011674	0.000768141	-1.43241																											NM_008234	0.00438978	-1.38853
Slc7a10	solute carrier family 7 (cationic amino acid transporter, y+ system), member 10	NM_009953	0.0293033	-1.43227																											NM_026325	0.00439628	-1.22368
Ppib	peptidylprolyl isomerase B	NM_010181	0.00438205	-1.43214																											NM_009262	0.00440162	1.28142
Tcta	T-cell leukemia translocation altered gene	NM_030016	0.0316392	-1.43209																											BC048938	0.00440414	1.16415
F8	family with sequence similarity 149, member B	NM_008858	0.0317677	-1.43206																											NM_013673	0.00440871	1.39758
Ppme1	protein phosphatase methylesterase 1	NM_024274	0.0152228	-1.4318																											NM_029202	0.00440985	1.71084
Ndufaf2	NADH dehydrogenase (ubiquinone) 1 alpha subcomplex, assembly factor 2	NM_026641	0.00912076	-1.4313																											AK220272	0.00441112	-1.60654
Oasl2	2'-5' oligoadenylate synthetase-like 2	NM_022031	0.00262153	-1.43041																											NM_010820	0.00441204	-1.14044
C2	complement component 3; similar to complement component C3 prepropeptide, last	NM_009351	0.00380938	-1.43009																											---	0.00441214	1.15931
Def8	differentially expressed in FDCP 8	NM_016926	0.0106241	-1.42987																											NM_144868	0.00441486	-1.53417
Fcrls	FIP1 like 1 (S. cerevisiae)	NM_008883	0.00988028	-1.42964																											BC020535	0.00441569	1.53546
Chodl	chondrolectin	NM_026382	0.0133269	-1.42953																											NM_027135	0.00442157	1.7398
Cmtm4	CKLF-like MARVEL transmembrane domain containing 4	NM_008135	0.0199465	-1.42896																											NM_008594	0.00442368	-1.20912
Sorcs3	sortilin-related VPS10 domain containing receptor 3	NM_177129	0.000456771	-1.4289																											NM_181595	0.00442878	1.23812
Iqgap1	IQ motif containing GTPase activating protein 1	NM_175541	0.0468158	-1.42889																											NM_144823	0.00443289	-1.19759
Bgn	biglycan	NM_028454	0.000967666	-1.42875																											AK173343	0.00443598	2.33337
Muc5ac	mucin 5, subtypes A and C, tracheobronchial/gastric	NM_008402	0.000152609	-1.428																											---	0.00443705	1.21572
Rtn4rl2	reticulon 4 receptor-like 2	NM_172624	0.00220997	-1.42777																											NM_001100109	0.00443902	-1.19387
Allc	allantoicase	BC109364	0.00213886	-1.42739																											ENSMUST00000033665	0.00444163	1.52004
Myom1	myomesin 1	NM_172696	0.0226544	-1.42733																											BC024074	0.00444329	1.75005
Slc8a2	solute carrier family 8 (sodium/calcium exchanger), member 2	NM_133239	0.0479177	-1.42677																											NM_013559	0.00444329	-1.31906
Mast4	microtubule associated serine/threonine kinase family member 4	BC139816	0.0471647	-1.42674																											NM_021356	0.00444365	-1.19219
Cxcl10	chemokine (C-X-C motif) ligand 10; similar to Small inducible cytokine B10 precursor (CXCL10) (Interferon-gamma-induced protein CRG-2) (Gamma-IP10) (IP-10) (C7)	BC076618	0.0144414	-1.4261																											NM_011692	0.00444475	-1.15094
Ddx39	DEAD (Asp-Glu-Ala-Asp) box polypeptide 39	NM_001008422	0.0214965	-1.42571																											NM_194446	0.00444607	-1.1267
Aldh1b1	aldehyde dehydrogenase 1 family, member B1	NM_144940	0.0150038	-1.42555																											BC112403	0.00444951	-1.17506
Cuedc1	CUE domain containing 1	NM_177816	0.0145884	-1.42507																											NM_001081327	0.00445341	-1.16372
Mapkbp1	mitogen-activated protein kinase binding protein 1	NM_145554	0.0279593	-1.42486																											NM_152825	0.00445833	-1.12848
Igbp1	immunoglobulin (CD79A) binding protein 1	NM_173444	0.0151991	-1.42473																											NM_001113408	0.00446659	1.17354
Map2k1	mitogen-activated protein kinase kinase 1	NM_026148	0.0155166	-1.42453																											NM_010386	0.00446736	1.26892
Sft2d2	SFT2 domain containing 2	NM_033623	0.0418355	-1.42418																											NM_001014288	0.00447041	-1.10824
Tusc1	tumor suppressor candidate 1	ENSMUST00000062608	0.00756714	-1.42343																											NM_009647	0.00447393	-1.22358
Ahsa1	AHA1, activator of heat shock protein ATPase homolog 1 (yeast)	NM_009483	0.0343988	-1.42331																											NM_001025086	0.0044805	-1.27684
Disp2	dispatched homolog 2 (Drosophila)	NM_028244	0.0230869	-1.42306																											BC052040	0.00448765	1.07554
Plxnd1	plexin D1	NM_145594	0.0260713	-1.42302																											NM_175124	0.00449528	1.2167
Rims1	regulating synaptic membrane exocytosis 1	NM_028916	0.032159	-1.42295																											NM_008500	0.00449616	1.32153
Herc2	hect (homologous to the E6-AP (UBE3A) carboxyl terminus) domain and RCC1 (CHC1)-like domain (RLD) 2	NM_010264	0.0135203	-1.42272																											NM_144817	0.00450137	1.23853
Ipo11	importin 11	NM_001093765	0.00381559	-1.42233																											NM_001035244	0.00450214	-1.32224
Fance	F-box and WD-40 domain protein 13	NM_015784	0.0428207	-1.42062																											NM_007705	0.00450217	1.38082
Impad1	inositol monophosphatase domain containing 1	NM_172259	0.0260497	-1.42028																											NM_009320	0.00451108	1.27058
Npr1	natriuretic peptide receptor 1	NM_013552	0.0187839	-1.42026																											NM_028707	0.00451259	-1.38401
Exoc4	Fas apoptotic inhibitory molecule 2	NM_027541	0.0162554	-1.42014																											NM_009682	0.00452206	1.16459
Ccdc37	coiled-coil domain containing 37	NM_178652	0.0113468	-1.42014																											NM_146120	0.00452247	-1.26335
Exosc10	family with sequence similarity 107, member A	NM_021381	0.0338641	-1.41977																											NM_020010	0.00452248	-1.31911
Cacna2d1	calcium channel, voltage-dependent, alpha2/delta subunit 1	NM_009335	0.0179698	-1.41962																											NM_001024720	0.00452429	-1.23819
Vmn2r113	vomeronasal 2, receptor 113	NM_172790	0.023786	-1.41961																											NM_001039824	0.00453741	1.11835
Gsdmcl-ps	gasdermin C-like, pseudogene	NM_133859	0.0241023	-1.41949																											NM_134014	0.0045395	-1.4771
Rufy3	RUN and FYVE domain containing 3	NM_010074	0.0162683	-1.41903																											NM_001081154	0.00454213	-1.28364
ENSMUSG00000056771	erythrocyte protein band 4.1-like 3	NR_003368	0.00490417	-1.41903																											NM_007730	0.00454321	-2.52443
Ppm1g	protein phosphatase 1G (formerly 2C), magnesium-dependent, gamma isoform	NM_007988	0.00295908	-1.41887																											NM_001003952	0.00454502	1.14569
Tjp3	tight junction protein 3	NM_007608	0.0120558	-1.41878																											NM_134037	0.00454694	-1.20477
Pde7a	phosphodiesterase 7A	NM_010297	0.0458869	-1.4186																											NM_022004	0.00454972	1.14998
Slc8a1	solute carrier family 8 (sodium/calcium exchanger), member 1	BC043114	0.0448478	-1.41825																											NM_152803	0.00455014	1.4582
Ahctf1	AT hook containing transcription factor 1	BC075636	0.0382638	-1.41769																											NM_028027	0.0045502	1.07732
Hspbap1	Hspb associated protein 1	NM_175089	0.00888882	-1.41746																											NM_146191	0.00455374	1.33432
Dusp1	dual specificity phosphatase 1	ENSMUST00000090179	0.00688884	-1.41715																											NM_009393	0.00455681	-1.33088
Ccdc52	coiled-coil domain containing 52	NM_015752	0.00645417	-1.41708																											NM_001081206	0.00455987	-1.11941
C87414	cache domain containing 1; similar to Cache domain containing 1	NM_016921	0.00694279	-1.41696																											NM_008542	0.0045601	1.3494
Nup54	nucleoporin 54	NM_198959	0.00497182	-1.41633																											NM_028343	0.00456469	-1.10814
Ofcc1	orofacial cleft 1 candidate 1	ENSMUST00000069091	0.0185075	-1.4161																											NM_145417	0.00456716	-1.65055
Palm	paralemmin	ENSMUST00000046665	0.00303133	-1.41605																											NM_177296	0.004573	1.06766
Mtx1	metaxin 1	NM_027120	0.00620713	-1.41591																											---	0.00457803	-1.73351
Atxn1l	ataxin 1-like	NM_001030297	0.0224912	-1.41558																											NM_175333	0.00457987	1.54241
Rtn4ip1	reticulon 4 interacting protein 1	NM_172920	0.0109814	-1.41448																											NM_025963	0.00458485	-1.06341
Shq1	SHQ1 homolog (S. cerevisiae)	NM_178702	0.0380557	-1.41341																											NM_133852	0.00458546	1.14195
Adam22	a disintegrin and metallopeptidase domain 22	NM_175180	0.0251122	-1.41313																											NM_025310	0.00459686	1.19624
Nasp	nuclear autoantigenic sperm protein (histone-binding); similar to nuclear autoantigenic sperm protein; NASP	NM_008362	0.0238098	-1.41293																											NM_198411	0.00459734	-1.28492
Wdr49	WD repeat domain 49	NM_009661	0.0201983	-1.41277																											NM_024281	0.00459932	-1.22511
Fam124a	family with sequence similarity 65, member A	NM_146081	0.00280231	-1.41272																											NM_029781	0.00460458	1.23098
D17Wsu104e	DNA segment, Chr 1, Brigham & Women's Genetics 0212 expressed	NM_027997	0.0379198	-1.41251																											NM_007453	0.00460502	-1.11909
Tmprss5	transmembrane protease, serine 5 (spinesin)	ENSMUST00000105620	0.0276123	-1.4124																											NM_026560	0.004607	-1.22428
Zfp518b	zinc finger protein 518B	NM_019800	0.00236211	-1.41203																											NM_026493	0.00460713	-1.19051
Npr2	natriuretic peptide receptor 2	NM_027521	0.0292267	-1.41164																											NM_148948	0.00461445	1.59578
Lpo	lactoperoxidase	ENSMUST00000098339	0.0110772	-1.41153																											NM_133833	0.00461523	-1.26692
LOC100045547	immunoglobulin light chain variable region; similar to [Human Ig rearranged gamma chain mRNA, V-J-C region and complete cds.], gene product	NM_181470	0.00480601	-1.41124																											NM_007714	0.00461841	-1.39039
Ubxn1	UBX domain protein 1	NM_133674	0.0107209	-1.41104																											NM_026177	0.00461842	1.14479
Rnf157	ring finger protein 157	NM_025855	0.000159332	-1.41085																											NM_025368	0.00462203	-1.34363
Cpb2	carboxypeptidase B2 (plasma)	NM_181328	0.00752439	-1.40965																											NM_133953	0.00462856	-1.15432
Defb20	defensin beta 20	NM_016882	0.00120587	-1.40939																											NM_207212	0.00462927	1.34128
Sdccag1	serologically defined colon cancer antigen 1	NM_015789	0.00564486	-1.40935																											BC093527	0.00462992	1.07251
Ar	androgen receptor	NM_028841	0.0136634	-1.40921																											NM_019982	0.00463464	1.23024
Hoxb13	homeo box B13	NM_145431	0.00725063	-1.4092																											BC059087	0.00463901	1.48973
Ncam1	neural cell adhesion molecule 1	NM_011770	0.0211902	-1.40903																											NM_145076	0.00464528	1.24575
Acadsb	acyl-Coenzyme A dehydrogenase, short/branched chain	NM_001081642	0.0134597	-1.40842																											NM_001082483	0.00464569	-1.1355
Zwint	ZW10 interactor	NM_019816	0.00156661	-1.4083																											NM_001081007	0.00464801	1.12608
Rnpep	arginyl aminopeptidase (aminopeptidase B)	BC059018	0.0181316	-1.40783																											NM_011401	0.00464899	1.22853
Lrrc16b	leucine rich repeat containing 16B	NM_198119	0.0100759	-1.4072																											AJ311773	0.00465072	-1.23196
Ufsp2	UFM1-specific peptidase 2	NM_008113	0.00182164	-1.40705																											NM_007970	0.0046546	1.1377
Rbp1	retinol binding protein 1, cellular	NM_153402	0.0145128	-1.40679																											NM_183256	0.00465818	-1.13249
Zfp248	zinc finger protein 248	NM_010084	0.0103563	-1.40662																											AY140896	0.00466768	1.25208
Klhdc10	kelch domain containing 10	NM_010792	0.0286486	-1.4066																											NM_013723	0.00466983	1.20743
Cox10	COX10 homolog, cytochrome c oxidase assembly protein, heme A: farnesyltransferase (yeast)	ENSMUST00000097640	0.0333684	-1.40656																											NM_011394	0.00467014	1.20381
Zmym6	zinc finger, MYM-type 6	NM_019552	0.0398778	-1.40636																											AF176529	0.0046769	1.11477
Nell1	NEL-like 1 (chicken)	NM_145360	0.00287064	-1.40588																											NM_016972	0.00467897	1.26315
Zeb2	zinc finger E-box binding homeobox 2	NM_029967	0.00214639	-1.4049																											NM_013627	0.00468081	1.36677
Ids	iduronate 2-sulfatase	NM_008681	0.00192748	-1.40482																											NM_009118	0.00468252	1.36224
Olfr1258	olfactory receptor 1258	NM_178747	0.045928	-1.40466																											NM_001004148	0.00468253	1.17276
Ankrd27	ankyrin repeat domain 27 (VPS9 domain)	NM_172712	0.00385159	-1.40465																											NM_019963	0.00468686	-1.46166
Gm355	glycoprotein hormone beta 5	NM_130881	0.00269161	-1.40446																											NM_133348	0.00469236	-1.11825
Fam82a2	F-box protein 34	NM_011144	0.013871	-1.40434																											NM_153522	0.00469326	1.15422
Fgf13	fructosamine 3 kinase	AK122464	0.00726629	-1.40409																											NM_008905	0.00469446	-2.52952
Klrk1	killer cell lectin-like receptor subfamily K, member 1	NM_001081392	0.00409695	-1.40375																											NM_010860	0.0046974	-1.06179
Gdf10	glucagon-like peptide 1 receptor; similar to glucagon-like peptide-1 receptor	NM_013743	0.00386183	-1.40288																											NM_007961	0.00469893	1.40937
Rhpn1	rhophilin, Rho GTPase binding protein 1	NM_010112	0.0341292	-1.40261																											NM_138659	0.00470741	1.11562
Bmp3	bone morphogenetic protein 3	NM_011599	0.0225651	-1.40248																											NM_011997	0.00470799	1.31949
Crnkl1	Crn, crooked neck-like 1 (Drosophila)	NM_054055	0.012316	-1.40222																											NM_028627	0.0047081	1.15288
Timm17b	predicted gene 8387; translocase of inner mitochondrial membrane 17b	NM_029617	0.0331479	-1.40167																											NM_133764	0.00471003	1.10673
Ace	angiotensin I converting enzyme (peptidyl-dipeptidase A) 1	NM_133791	0.0433593	-1.40156																											NM_009723	0.00471041	-1.14904
Kcnq5	potassium voltage-gated channel, subfamily Q, member 5	ENSMUST00000037048	0.0283388	-1.40145																											NM_012030	0.00471419	-1.26521
Hsd17b6	hydroxysteroid (17-beta) dehydrogenase 6	NM_019408	0.0186133	-1.40135																											NM_021568	0.00471441	1.28131
Gm732	G protein-coupled receptor 128	NM_017375	0.007454	-1.4012																											AF054819	0.00471501	1.23708
Cul7	cullin 7	NM_018825	0.00614044	-1.4012																											NM_030554	0.00471527	-1.11564
D5Ertd579e	RIKEN cDNA D930015E06 gene	NM_146003	0.00686415	-1.40065																											NM_181589	0.00471594	1.5335
Mlh3	mutL homolog 3 (E coli)	NM_130867	0.01072	-1.4006																											NM_177331	0.00472228	1.45261
Th1l	TH1-like homolog (Drosophila)	NM_144811	0.0378319	-1.40052																											NM_001081409	0.00472741	-1.34319
Pla2g4b	phospholipase A2, group IVB (cytosolic); jumonji domain containing 7	NM_028127	0.0197723	-1.40009																											NM_020263	0.00472808	-1.23025
Taf11	TAF11 RNA polymerase II, TATA box binding protein (TBP)-associated factor	NM_007656	0.00862936	-1.39963																											BC043131	0.00472906	-1.13786
Birc2	baculoviral IAP repeat-containing 2	NM_001081242	0.0104879	-1.3994																											NM_011917	0.00473422	-1.61127
Fam19a5	FAST kinase domains 3	NM_027982	0.0039068	-1.39851																											NM_172781	0.00474592	-1.43749
Nipa1	non imprinted in Prader-Willi/Angelman syndrome 1 homolog (human)	NM_175111	0.0255906	-1.39842																											NM_010723	0.00475405	1.06417
Zfp639	zinc finger protein 639	NM_025408	0.0328492	-1.39833																											NM_139294	0.00475519	1.12054
Dido1	death inducer-obliterator 1	NM_026274	0.00694568	-1.39743																											ENSMUST00000043189	0.00475569	-1.17374
Rims2	regulating synaptic membrane exocytosis 2	EU520262	0.00792177	-1.39727																											NM_194342	0.00475628	1.45937
Ccl7	chemokine (C-C motif) ligand 7	NM_009288	0.0393909	-1.39684																											NM_008300	0.00476083	-1.25978
Glb1l	predicted gene 9	NM_011045	0.0116271	-1.39621																											---	0.00476273	-1.34921
Map3k13	mitogen-activated protein kinase kinase kinase 13	NM_011095	0.00119964	-1.39591																											NM_053178	0.00476274	-1.19232
Sohlh2	spermatogenesis and oogenesis specific basic helix-loop-helix 2	NM_172851	0.0138273	-1.39439																											NM_001100109	0.00476469	-1.19592
Kifc1	similar to Kifc1 protein; kinesin family member C1; predicted gene 4137	NM_010796	0.026605	-1.39416																											NM_001100109	0.00476469	-1.19592
Rnf40	ring finger protein 40	NM_033270	0.00966866	-1.39402																											NM_001025432	0.00476764	1.22036
Gnpda2	glucosamine-6-phosphate deaminase 2	NM_020606	0.0281196	-1.39374																											NM_027354	0.00477207	1.56155
Atad2b	ATPase family, AAA domain containing 2B	NM_198102	0.000828952	-1.3936																											BC055024	0.00477264	1.40296
Vav3	vav 3 oncogene	NM_010730	0.0267792	-1.39357																											NM_030558	0.00477778	-2.37263
Msl2	male-specific lethal 2 homolog (Drosophila)	NM_001033430	0.0115193	-1.39349																											NM_001115010	0.00477791	1.30096
Safb	scaffold attachment factor B	NM_007873	0.030848	-1.39348																											NM_177344	0.00477817	1.16947
Azi2	5-azacytidine induced gene 2	NM_144794	0.0193588	-1.39346																											AY820306	0.00477841	2.19578
Tor1aip2	torsin A interacting protein 2	NM_177850	0.010404	-1.3931																											BC119591	0.00478066	-1.52908
Zfp759	zinc finger protein 759	NM_130864	0.00839395	-1.39306																											NM_022023	0.00478275	-1.13093
Atmin	ATM interactor	NM_145853	0.0163856	-1.39286																											NM_054053	0.00478542	1.73633
Rnf160	ring finger protein 160	NM_177941	0.00766439	-1.39264																											NM_009716	0.00478626	-1.20272
Akr1c21	aldo-keto reductase family 1, member C21	ENSMUST00000094933	0.0406991	-1.39243																											NM_016762	0.00478647	1.52037
Crip2	cysteine rich protein 2	NM_172838	0.00922602	-1.39205																											NM_030004	0.00478799	1.28083
Casp9	caspase 9	NM_027427	0.000558821	-1.39176																											NM_029419	0.0047946	1.18878
Dixdc1	DIX domain containing 1	NM_199447	0.0148133	-1.39136																											BC011440	0.00479755	-1.29441
Slc30a8	solute carrier family 30 (zinc transporter), member 8	NM_023182	0.0455446	-1.39122																											X84013	0.00479816	2.01121
Gamt	growth hormone inducible transmembrane protein	NM_133232	0.000225772	-1.39041																											NM_181470	0.00480601	-1.41124
Spats2	spermatogenesis associated, serine-rich 2	NM_007714	0.00461841	-1.39039																											ENSMUST00000079964	0.00480716	1.25708
Stk39	serine/threonine kinase 39, STE20/SPS1 homolog (yeast)	NM_025639	0.0441329	-1.38978																											NM_011465	0.00480744	-2.07341
Krtap8-2	keratin associated protein 8-2	NM_011843	0.0139446	-1.3894																											NM_010601	0.00480895	1.35985
Tect1		NM_198416	0.0397968	-1.38924																											NM_027644	0.0048096	1.55767
Ak1	adenylate kinase 1	NM_133992	0.0216707	-1.38896																											NM_011655	0.00481026	-1.15105
Nub1	negative regulator of ubiquitin-like proteins 1	NM_008234	0.00438978	-1.38853																											NM_206856	0.00481135	1.11612
Tk2	thymidine kinase 2, mitochondrial	NM_009801	0.00712906	-1.3884																											NM_146047	0.00481171	1.18086
Angptl2	angiopoietin-like 2	NM_177185	0.0328044	-1.3884																											NM_027721	0.0048124	-1.40313
Faim3	family with sequence similarity 19, member A4	NM_011156	0.0182492	-1.38831																											NM_145990	0.00481336	-1.87241
Slc38a4	solute carrier family 38, member 4	NM_026493	0.00301238	-1.38819																											NM_175126	0.00481929	1.21215
Cmya5	cardiomyopathy associated 5	AY147186	0.00783995	-1.38794																											NM_153092	0.00481956	1.3132
Mrpl27	mitochondrial ribosomal protein L27; predicted gene, EG622268	NM_001112739	0.0160166	-1.38782																											NM_030721	0.00481959	1.19859
Jph3	junctophilin 3	NM_008625	0.0390686	-1.38773																											NM_152915	0.00482245	1.14503
Mtrr	5-methyltetrahydrofolate-homocysteine methyltransferase reductase	NM_013566	0.018988	-1.38771																											NM_133977	0.00482658	-1.74751
Agfg2	ArfGAP with FG repeats 2	NM_145820	0.000589209	-1.38715																											NM_017391	0.00483514	-1.32748
Thoc2	THO complex 2; cDNA sequence BC005561	NM_009824	0.031046	-1.38608																											NM_009418	0.00483693	1.17537
Flrt1	follistatin-like 5	NM_019762	0.0222389	-1.38552																											NM_009352	0.00483727	-1.10331
Slc13a3	solute carrier family 13 (sodium-dependent dicarboxylate transporter), member 3	DQ656357	0.0123757	-1.3846																											XR_033303	0.00484321	-1.06745
Rnf19b	ring finger protein 19B	NM_010095	0.039761	-1.38448																											ENSMUST00000024155	0.0048439	1.2225
Dnahc12	dynein, axonemal, heavy chain 12	NM_009075	0.00589413	-1.38431																											NM_172998	0.00484532	1.21934
Kcne2	potassium voltage-gated channel, Isk-related subfamily, gene 2	NM_153395	0.0153952	-1.38399																											NM_008882	0.0048458	1.04279
Cdc42ep5	CDC42 effector protein (Rho GTPase binding) 5	BC085144	0.00138637	-1.38386																											NM_026599	0.00484745	-1.15813
Pm20d2	peptidase M20 domain containing 2	NM_001113412	0.00715756	-1.38362																											NM_172668	0.00485126	-1.37142
Krt33b	keratin 33B	NM_001085373	0.0131236	-1.38345																											NM_145377	0.00485182	1.09236
Rrn3	RRN3 RNA polymerase I transcription factor homolog (yeast)	NM_030596	0.00716353	-1.38327																											NM_001033175	0.00485737	1.41292
Bbs9	Bardet-Biedl syndrome 9 (human)	ENSMUST00000108161	0.00696081	-1.38308																											NM_028794	0.00486575	1.36821
Ptk6	PTK6 protein tyrosine kinase 6	NM_145502	0.0424825	-1.38303																											NM_009533	0.00487145	-1.15738
Msra	methionine sulfoxide reductase A	NM_013668	0.00523483	-1.38302																											NM_178185	0.00487435	-1.05024
Dclre1a	DNA cross-link repair 1A, PSO2 homolog (S. cerevisiae)	NM_145535	0.0186299	-1.38294																											NM_009517	0.00487875	-1.12431
Lyrm4	LYR motif containing 4	XM_001476604	0.0382242	-1.38286																											NM_029801	0.00488216	-1.23779
Zswim5	similar to mKIAA1511 protein; zinc finger, SWIM domain containing 5	BC158063	0.00684131	-1.38274																											NM_133232	0.00488402	-1.57565
Pdpn	podoplanin	NM_080454	0.0277818	-1.38265																											NM_001013766	0.0048847	-1.24637
Trabd	TraB domain containing	NM_007542	0.0335483	-1.38192																											NM_010860	0.00489719	-1.08896
Nfib	nuclear factor I/B	BC035953	0.0399107	-1.38167																											NM_170684	0.00489859	1.45923
Son	Son DNA binding protein	NM_001077425	0.038382	-1.38097																											NM_177240	0.00489915	1.35973
Agap2	ArfGAP with GTPase domain, ankyrin repeat and PH domain 2	AK031325	0.0327222	-1.38068																											NM_013559	0.00490349	-1.50613
Gemin5	glutaminase 2 (liver, mitochondrial)	NM_008809	0.0173658	-1.38026																											NR_003368	0.00490417	-1.41903
Cdc37l1	cell division cycle 37 homolog (S. cerevisiae)-like 1	NM_026040	0.0135716	-1.37971																											NM_145614	0.0049056	1.1224
Dock4	dedicator of cytokinesis 4	BC053070	0.0317518	-1.37932																											NM_025844	0.00490689	-1.21874
Tkt	transketolase	NM_030558	0.00169391	-1.37901																											NM_138650	0.0049069	1.23562
Gm847	G protein-coupled receptor 137B, pseudogene	NM_027950	0.0414534	-1.37891																											NM_010253	0.00491608	1.31766
Pola2	polymerase (DNA directed), alpha 2	BC119565	0.0448364	-1.3788																											NM_009388	0.00491701	-1.24781
Cpsf3l	cleavage and polyadenylation specific factor 3-like	NM_001033167	0.0117538	-1.37869																											NM_153054	0.00491952	1.39097
Actr10	ARP10 actin-related protein 10 homolog (S. cerevisiae)	NM_001013366	0.0232255	-1.37852																											NM_007514	0.00492104	-1.28997
Hdhd3	haloacid dehalogenase-like hydrolase domain containing 3	NM_010941	0.013892	-1.37841																											NM_026126	0.00492155	1.20098
Hand2	heart and neural crest derivatives expressed transcript 2	NM_016918	0.00671182	-1.37816																											NM_016854	0.00492446	-1.31881
Tubb1	tubulin, beta 1	NM_153583	0.0081222	-1.37808																											NM_001024145	0.00492584	1.3684
Lrig3	leucine-rich repeats and immunoglobulin-like domains 3	AK220237	0.0436905	-1.37768																											NM_177664	0.00492817	1.10751
Sec22b	SEC22 vesicle trafficking protein homolog B (S. cerevisiae)	NM_001081419	0.00200783	-1.37765																											AK165641	0.00493462	1.25495
Sfxn2	similar to Sideroflexin-2; sideroflexin 2	NM_010024	0.0309035	-1.37759																											BC103787	0.00493542	-1.06607
Plekhb1	pleckstrin homology domain containing, family B (evectins) member 1	NM_008031	0.0370418	-1.37741																											NM_009636	0.00493751	-1.33093
Olfr128	olfactory receptor 128	NM_001081076	0.0288421	-1.3773																											NM_028707	0.00493963	-1.31086
Ssbp3	single-stranded DNA binding protein 3	NM_025844	0.00111358	-1.37719																											NM_008447	0.00494022	-1.11761
Rdh11	retinol dehydrogenase 11	NM_028133	0.0294603	-1.3771																											NM_008085	0.00494313	1.38908
Syn1	synapsin I	NM_009864	0.0195022	-1.37687																											NM_175178	0.00494834	-1.35908
Zic3	zinc finger protein of the cerebellum 3	NM_172912	0.039508	-1.37685																											NM_007538	0.00494923	-1.27318
Il5ra	interleukin 5 receptor, alpha	NM_177390	0.000954409	-1.37655																											NM_001081400	0.00494957	-1.09642
Mpl	myeloproliferative leukemia virus oncogene	NM_001110227	0.0374578	-1.37653																											NM_001043335	0.00495392	-1.51567
Abi3	ABI gene family, member 3	NM_009535	0.0381693	-1.37631																											AK173053	0.0049558	-1.56163
Fdx1l	FK506 binding protein 2	NM_026162	7.17695e-05	-1.37583																											NM_011623	0.00496434	-2.04245
Itfg1	integrin alpha FG-GAP repeat containing 1	NM_010840	0.0397581	-1.37556																											NM_019570	0.00496619	1.14763
Neb	nebulin	NM_026820	0.0142324	-1.3753																											NM_023051	0.00496882	1.09764
Slc4a9	solute carrier family 4, sodium bicarbonate cotransporter, member 9	NM_009964	0.00027091	-1.37468																											ENSMUST00000115104	0.00497031	-1.26617
Parg	poly (ADP-ribose) glycohydrolase	NM_021610	0.0386405	-1.37449																											NM_198959	0.00497182	-1.41633
Eif4g2	eukaryotic translation initiation factor 4, gamma 2	NM_198024	0.0448794	-1.3742																											NM_022563	0.00497201	-2.24271
Nhsl1	NHS-like 1	NM_013559	0.00037899	-1.3738																											NM_019776	0.00497458	1.30321
Slc38a6	solute carrier family 38, member 6	AF461092	0.00104406	-1.3734																											NM_013720	0.00498391	-1.58308
Col11a1	collagen, type XI, alpha 1	NM_021398	0.0380574	-1.37337																											NM_172941	0.00498649	1.85556
Copa	coatomer protein complex subunit alpha	NM_019741	0.00873196	-1.37323																											NM_010531	0.00498672	-1.36735
Dgcr14	DiGeorge syndrome critical region gene 14	ENSMUST00000074447	0.0172448	-1.37285																											NM_009665	0.00498769	-1.13646
Cngb1	cyclic nucleotide gated channel beta 1	NM_010020	0.000268454	-1.37232																											NM_023743	0.00498787	1.21276
Sema3d	sema domain, immunoglobulin domain (Ig), short basic domain, secreted, (semaphorin) 3D; hypothetical protein LOC100044160	NM_203319	0.0147678	-1.37227																											NM_011462	0.00499028	1.02952
Gpr158	G protein-coupled receptor 158	NM_152818	0.00901066	-1.37168																											NM_207215	0.0049914	-1.15703
Klhdc3	kelch domain containing 3	NM_026197	0.0121855	-1.37149																											NM_011748	0.0049946	-1.18408
Lrrc46	leucine rich repeat containing 46	NM_172668	0.00485126	-1.37142																											NM_133999	0.00499916	1.08777
Tbc1d22b	similar to TBC1 domain family, member 22B; TBC1 domain family, member 22B	NM_027152	0.0277531	-1.37124																											NM_011254	0.00500119	-1.65082
Sgsm3	small G protein signaling modulator 3	NM_010022	0.00804664	-1.37088																											NM_011674	0.0050023	-1.41867
Lsmd1	LSM domain containing 1	XM_983502	0.0444389	-1.37088																											NM_010578	0.00500841	-1.11903
Pde9a	phosphodiesterase 9A	NM_133248	0.0472697	-1.37067																											NM_008830	0.00501056	1.73727
Tecta	tectorin alpha	NM_029606	0.0100517	-1.37051																											NM_139304	0.00502298	1.11254
Pcp4	Purkinje cell protein 4; immunoglobulin superfamily, member 5	NM_001033479	0.0293342	-1.37043																											NM_008154	0.00502415	-1.19861
Osbpl1a	oxysterol binding protein-like 1A	NM_027817	0.041993	-1.37018																											NM_080457	0.00502565	1.13057
Wbscr17	Williams-Beuren syndrome chromosome region 17 homolog (human); similar to UDP-GalNAc:polypeptide N-acetylgalactosaminyltransferase-like 3	NM_173405	0.00581003	-1.37012																											NM_008892	0.00502809	-1.40956
Ky	kyphoscoliosis peptidase	NM_010770	0.00111808	-1.36992																											NM_011592	0.00503108	1.08271
Srpk2	serine/arginine-rich protein specific kinase 2	NM_173212	0.0372909	-1.36981																											NM_025807	0.00504027	-1.23148
Ttll7	tubulin tyrosine ligase-like family, member 7	NM_153778	0.0252194	-1.36954																											NM_145496	0.00504863	-1.23349
Thsd7a	thrombospondin, type I, domain containing 7A	NM_009804	0.000249508	-1.36953																											NM_011584	0.00505403	-1.09699
Noc3l	nucleolar complex associated 3 homolog (S. cerevisiae)	NM_008285	0.00751762	-1.36922																											---	0.00505574	-1.63227
Axin2	axin2	NM_178768	0.00352352	-1.3692																											NM_030731	0.00506495	1.21801
Trp53bp1	transformation related protein 53 binding protein 1	NM_178640	0.046847	-1.36892																											NM_009478	0.00506789	-1.14699
Col27a1	collagen, type XXVII, alpha 1	NM_177074	0.0103743	-1.36867																											NM_010696	0.00506791	-1.25782
Slc1a7	solute carrier family 1 (glutamate transporter), member 7	NM_028775	0.0229734	-1.36859																											NM_001102455	0.00506955	-1.04008
Rrbp1	ribosome binding protein 1	NM_029766	0.0225449	-1.36831																											NM_172689	0.00507237	1.78056
Phactr3	phosphatase and actin regulator 3	NM_013847	0.0263442	-1.36805																											NM_001033124	0.00507508	1.9614
Gm362	gephyrin	NM_177161	0.0266401	-1.36768																											NM_175199	0.00507574	1.18876
Uaca	uveal autoantigen with coiled-coil domains and ankyrin repeats	NM_020577	0.0251809	-1.36736																											NM_027427	0.00508132	-1.30936
Nat2	N-acetyltransferase 2 (arylamine N-acetyltransferase)	NM_010531	0.00498672	-1.36735																											NM_011124	0.00508778	1.46454
Nxf3	nuclear RNA export factor 3	AF087672	0.0214756	-1.36722																											NM_175291	0.00508856	-1.28375
Dus3l	dihydrouridine synthase 3-like (S. cerevisiae)	ENSMUST00000027997	0.00164722	-1.36689																											NM_172054	0.00508942	-1.07377
Syt2	synaptotagmin II	NM_009860	0.0495146	-1.36653																											NM_030138	0.00508946	-1.03958
Csgalnact1	chondroitin sulfate N-acetylgalactosaminyltransferase 1	NM_019436	0.00316224	-1.36605																											NM_026915	0.00508966	-1.24553
Fbxw13	fibroblast growth factor binding protein 3	NM_001122818	0.014871	-1.36596																											NM_199316	0.00509627	-1.69692
Gmpr	guanosine monophosphate reductase	NM_053142	0.0250213	-1.3657																											NM_023043	0.00509633	-1.25644
Atp7a	ATPase, Cu++ transporting, alpha polypeptide	NM_008764	0.0145055	-1.36523																											NM_028854	0.00510312	-1.34323
Lipi	similar to Lipase member I precursor (Membrane-associated phosphatidic acid-selective phospholipase A1-beta) (mPA-PLA1 beta) (LPD lipase); lipase, member I	NM_009600	0.00135245	-1.36517																											NM_025359	0.00510755	-1.07669
Zfp212	Zinc finger protein 212	NM_020330	0.0287555	-1.36504																											NM_030692	0.00511077	-1.25438
Aplp2	amyloid beta (A4) precursor-like protein 2	NM_001081352	0.0146649	-1.36487																											NM_183248	0.00511234	-1.31998
Slc17a1	solute carrier family 17 (sodium phosphate), member 1	NM_177307	0.0333419	-1.36485																											BC085238	0.00511425	-1.2196
Tmem215	transmembrane protein 215	NM_177351	0.00959479	-1.36456																											NM_027933	0.00511616	1.17469
P4ha3	procollagen-proline, 2-oxoglutarate 4-dioxygenase (proline 4-hydroxylase), alpha polypeptide III	ENSMUST00000054867	0.0467728	-1.36453																											---	0.00512543	-1.23679
Ppp4c	protein phosphatase 4, catalytic subunit	NM_019643	0.0234105	-1.36394																											NM_011764	0.00513349	1.20313
Slc5a4b	solute carrier family 5 (neutral amino acid transporters, system A), member 4b	NM_019922	0.0397741	-1.36343																											NM_026028	0.00513831	-1.56813
Casc5	cancer susceptibility candidate 5	NM_011526	0.0317196	-1.36299																											NM_153391	0.00514117	1.17857
Plk3	polo-like kinase 3 (Drosophila)	NM_139309	0.036292	-1.36284																											NM_010229	0.00514369	-1.60387
Phyhipl	phytanoyl-CoA hydroxylase interacting protein-like	NM_144731	0.0154211	-1.36272																											NM_007778	0.00515012	-1.17456
Slc6a3	solute carrier family 6 (neurotransmitter transporter, dopamine), member 3	NM_016715	0.0141463	-1.36271																											NM_030207	0.00515023	1.96799
Chordc1	cysteine and histidine-rich domain (CHORD)-containing, zinc-binding protein 1	NM_030093	0.0208445	-1.36256																											NM_019573	0.00515081	1.46706
Atp2b1	ATPase, Ca++ transporting, plasma membrane 1	ENSMUST00000063998	0.0107417	-1.36253																											NM_011786	0.00515137	1.42729
Pank1	pantothenate kinase 1	NM_001033468	0.0173912	-1.36228																											---	0.00515204	-2.15129
Abca2	ATP-binding cassette, sub-family A (ABC1), member 2	NM_145931	0.01021	-1.36226																											NM_027892	0.00515307	-1.09229
Ttc9c	tetratricopeptide repeat domain 9C	NM_175650	0.0111848	-1.36196																											NM_146231	0.00515362	-1.29212
Lins2	lines homolog 2 (Drosophila)	NM_019499	0.00402803	-1.36193																											NM_001007220	0.00516338	1.07064
Six6os1	Six6 opposite strand transcript 1	BC120791	0.0399454	-1.36157																											NM_009030	0.00516673	1.18301
Tm7sf4	transmembrane 7 superfamily member 4	NM_145358	0.00104775	-1.36136																											---	0.0051777	1.59539
Kif18a	kinesin family member 18A	NM_021527	0.0117034	-1.36134																											NM_080557	0.00518787	1.26803
Scn2b	sodium channel, voltage-gated, type II, beta	NM_007868	0.01668	-1.36091																											NM_020273	0.00518855	1.15184
Slc43a1	solute carrier family 43, member 1	NM_007784	0.0202015	-1.36089																											NM_008645	0.00519287	1.10919
Amhr2	anti-Mullerian hormone type 2 receptor	NM_139297	0.0261216	-1.36081																											NM_175268	0.00519797	-1.12143
Cxx1b	CAAX box 1 homolog A (human); CAAX box 1 homolog B (human); similar to mammalian retrotransposon derived 8b	NM_145841	0.00716997	-1.36051																											NM_001031808	0.00519972	1.11452
Mocs3	molybdenum cofactor synthesis 3	NM_023645	0.0308884	-1.36033																											NM_008394	0.00520241	1.93132
Galk1	G elongation factor, mitochondrial 1	NM_025973	0.00548776	-1.35969																											NM_001001738	0.00520908	-1.19014
Narf	nuclear prelamin A recognition factor	NM_001025602	0.00202898	-1.35955																											NM_181815	0.0052113	2.27977
Dctn6	dynactin 6	NM_134089	0.0113798	-1.35953																											NM_173028	0.00521387	1.94675
Orc1l	origin recognition complex, subunit 1-like (S.cereviaiae)	NM_019691	0.01118	-1.35935																											NM_177652	0.00522028	-1.43719
Mrps7	mitchondrial ribosomal protein S7	NM_021566	0.0414249	-1.35924																											NM_026836	0.00522524	-1.55927
Wwp2	WW domain containing E3 ubiquitin protein ligase 2	NM_175178	0.00494834	-1.35908																											ENSMUST00000095903	0.00522647	1.17012
Gimap4	predicted gene 505	NM_024229	0.00129881	-1.35903																											BC038367	0.00522905	1.16478
Hspa8	similar to heat shock protein 8; heat shock protein 8	NM_001037906	0.0207599	-1.35885																											NM_009283	0.00522918	1.69049
Sass6	spindle assembly 6 homolog (C. elegans)	NM_009584	0.041166	-1.3588																											NM_013668	0.00523483	-1.38302
Lmbr1l	limb region 1 like	NM_153121	0.0370254	-1.35878																											NM_175329	0.00523846	-1.24386
Prok1	prokineticin 1	NM_028666	0.0373862	-1.35869																											---	0.00523985	1.08187
Fam55b	F-box and leucine-rich repeat protein 16	NM_026352	0.000343245	-1.35869																											NM_010643	0.00524102	-1.22952
Ces5	carboxylesterase 5	NM_025696	0.0472209	-1.35854																											NM_001113323	0.00524485	1.382
D630013G24Rik	RIKEN cDNA D930048N14 gene	NM_144851	0.0101501	-1.35828																											NM_013559	0.00525778	-1.45526
Fam92b	F-box protein 6	NM_175006	0.0372159	-1.35821																											NM_027256	0.00525834	-1.26178
Usp31	ubiquitin specific peptidase 31	NM_146226	0.0421085	-1.35819																											NM_009657	0.00526518	-1.05207
Adarb2	adenosine deaminase, RNA-specific, B2	NM_001013757	0.0119465	-1.35817																											NM_001127259	0.00526726	-1.52219
Cd209b	CD209b antigen	NM_011372	0.0451552	-1.35804																											NM_178405	0.0052696	-1.65688
Cyhr1	cysteine and histidine rich 1	NM_011359	0.0419749	-1.35768																											NM_013472	0.00527292	-1.39096
Extl3	family with sequence similarity 120, member A	NM_133740	0.00833018	-1.35756																											NM_134118	0.00527413	-1.2508
Anks1b	ankyrin repeat and sterile alpha motif domain containing 1B	NM_016792	0.0424661	-1.35639																											NM_199022	0.00527431	1.65942
Duox2	dual oxidase 2	NM_026380	0.0296242	-1.35594																											NM_001114140	0.00528558	-1.17408
Ndor1	NADPH dependent diflavin oxidoreductase 1	NM_008342	0.0028994	-1.3555																											ENSMUST00000101535	0.00528609	-1.53185
Adpgk	ADP-dependent glucokinase	NM_177184	0.008901	-1.35543																											NM_152801	0.0052879	1.22313
Fcf1	Gardner-Rasheed feline sarcoma viral (Fgr) oncogene homolog	NM_028431	0.00273962	-1.35541																											EU937529	0.00529023	1.26676
Wdr92	WD repeat domain 92	NM_138600	0.00634247	-1.35537																											AK132781	0.005291	1.29788
Ppp2r5b	protein phosphatase 2, regulatory subunit B (B56), beta isoform	BC130272	0.0110075	-1.35517																											---	0.00529281	1.35763
D330022A01Rik	RIKEN cDNA D630003M21 gene	NM_011129	4.76721e-05	-1.35501																											NM_001033455	0.00529668	-1.12779
Mrpl51	mitochondrial ribosomal protein L51	NM_011835	0.0207247	-1.35485																											BC064468	0.00529686	1.52739
Sim2	single-minded homolog 2 (Drosophila); similar to Single-minded homolog 2 (SIM transcription factor) (mSIM)	AB041555	0.0117569	-1.35479																											NM_007929	0.00529878	-1.66367
Fam83c	F-box protein 38	NM_008247	0.0231436	-1.35468																											NM_133365	0.00530585	-1.9227
Dgkk	diacylglycerol kinase kappa	NM_177652	0.00266892	-1.35456																											ENSMUST00000056686	0.0053082	1.10327
Bag2	BCL2-associated athanogene 2	NM_027865	0.0399259	-1.35448																											---	0.00530861	-2.04993
Hist1h2an	histone cluster 1, H2ad; histone cluster 1, H2ae; histone cluster 1, H2ag; histone cluster 1, H2ah; histone cluster 1, H2ai; similar to histone 2a; histone cluster 1, H2an; histone cluster 1, H2ao; histone cluster 1, H2ac; histone cluster 1, H2ab	NM_023409	0.0148797	-1.35446																											NM_207205	0.00530995	1.28196
Ano7	anoctamin 7	NM_001005506	0.0151549	-1.35422																											NM_030153	0.00531033	1.12421
Fam167a	Fanconi anemia, complementation group D2	NM_153089	0.0408959	-1.3537																											NM_011881	0.00531288	1.16174
Sav1	similar to WW45 protein; salvador homolog 1 (Drosophila)	BC027782	0.0471266	-1.35295																											NM_008385	0.00531686	1.20166
Lsm8		NM_001029912	0.0173206	-1.35172																											NM_020043	0.00532848	-1.7553
Iltifb	interleukin 10-related T cell-derived inducible factor beta; interleukin 22	ENSMUST00000057428	0.00174246	-1.35167																											NM_198020	0.00533225	-1.04156
Fahd2a	family with sequence similarity 184, member B	NM_001134461	0.0122082	-1.35132																											NM_172663	0.00533492	1.33858
Mgl1		BC022150	0.00614247	-1.35064																											NM_021521	0.00533521	1.32056
Fgf2	fibronectin type III domain containing 3B	NM_153804	0.00798896	-1.35059																											NM_145975	0.00533593	-1.18597
Ttf1	transcription termination factor, RNA polymerase I	NM_029097	0.0130106	-1.35054																											NM_027721	0.00533817	-1.91176
Dcun1d3	DCN1, defective in cullin neddylation 1, domain containing 3 (S. cerevisiae)	NM_009135	0.0285633	-1.3498																											NM_078478	0.00534006	-1.32307
Camk1g	calcium/calmodulin-dependent protein kinase I gamma	NM_023814	0.0336764	-1.34969																											NM_008665	0.00534282	-1.32713
F13a1	family with sequence similarity 131, member A	NM_016979	0.0243171	-1.34952																											NM_011129	0.00534336	-1.21066
Ntn3	netrin 3	NM_010421	0.000955035	-1.34942																											NM_146054	0.00534478	-1.1184
F630043A04Rik	family with sequence similarity 135, member A	NM_011159	0.0187287	-1.34934																											NM_177073	0.00534583	-1.09886
Myf5	myogenic factor 5	NM_029926	0.0345102	-1.34921																											---	0.00535008	1.17348
Sbk1	SH3-binding kinase 1	NM_023646	0.0255279	-1.34914																											NM_175195	0.00535548	1.18617
Anapc4	anaphase promoting complex subunit 4	BC085286	0.00621917	-1.34908																											NM_026582	0.00536202	-1.32142
Dlx5	distal-less homeobox 5	NM_145938	0.0156297	-1.34894																											NM_011129	0.00536425	-1.21552
Sp9	trans-acting transcription factor 9	NM_133978	0.048395	-1.34859																											NM_053086	0.00536464	1.41855
Ccl12	chemokine (C-C motif) ligand 12; similar to monocyte chemoattractant protein-5	NM_175031	0.0100167	-1.34856																											NM_013629	0.00537887	-1.2083
B3galnt2	UDP-GalNAc:betaGlcNAc beta 1,3-galactosaminyltransferase, polypeptide 2	NM_175285	0.00287879	-1.34817																											NM_009539	0.00538029	1.91323
Pi4ka	phosphatidylinositol 4-kinase, catalytic, alpha polypeptide	NM_134189	0.00136705	-1.34812																											NM_026146	0.00538315	2.21268
Sbsn	suprabasin	NM_013811	0.016873	-1.3475																											NM_028707	0.00538346	-1.91051
Dnahc17	dynein, axonemal, heavy chain 17	NM_173431	0.0122722	-1.34733																											BC119804	0.00538473	-1.28396
Anln	anillin, actin binding protein	NM_145367	0.0338636	-1.34714																											NM_001112668	0.005388	-1.08689
Hsph1	heat shock 105kDa/110kDa protein 1	NM_001111324	0.0220716	-1.34707																											NM_001037801	0.00539238	-1.28037
Rps10	ribosomal protein S10; predicted gene 9180	NM_023173	0.0141426	-1.34684																											NM_019400	0.00541131	-2.16344
Evi1	fatty acid binding protein 1, liver	NM_028234	0.00555294	-1.34667																											NM_145625	0.00541194	1.09282
Tmf1	TATA element modulatory factor 1	NM_026161	0.0142413	-1.34631																											NM_178067	0.00541511	1.48534
Cacna1h	calcium channel, voltage-dependent, T type, alpha 1H subunit	NM_031182	0.0349948	-1.34618																											NM_011046	0.00541973	1.35759
Mudeng	MU-2/AP1M2 domain containing, death-inducing	NM_008399	0.0106989	-1.34617																											NM_013784	0.00541974	1.34964
Ptpra	protein tyrosine phosphatase, receptor type, A	NM_010149	0.0376923	-1.34558																											NM_030249	0.00542227	-1.09539
Man1a2	mannosidase, alpha, class 1A, member 2	NM_175516	0.00103583	-1.34549																											NM_013474	0.0054273	-1.27669
Slc1a2	solute carrier family 1 (glial high affinity glutamate transporter), member 2	NM_019792	0.0377006	-1.34533																											NM_153164	0.00542894	1.47802
Pla2g4d	phospholipase A2, group IVD	NM_172673	0.046022	-1.34475																											NM_145417	0.0054322	-1.5946
Enthd1	EPS8-like 3	NM_008976	0.0353528	-1.34436																											NM_001136077	0.00543292	-1.23213
Vcan	versican	NM_008486	0.00334179	-1.34392																											NM_001040690	0.00543455	1.19045
Srfbp1	serum response factor binding protein 1; similar to SRF-dependent transcription regulation associated protein	NM_011870	0.0196847	-1.34384																											NM_029582	0.00543771	1.10033
C230094A16Rik	RIKEN cDNA C330006K01 gene	NM_001099275	0.0323654	-1.34377																											NM_027805	0.00543868	1.20086
Mup1	predicted gene 12809; predicted gene 2068; predicted gene 12549; predicted gene 13514; major urinary protein 2; predicted gene 13513; major urinary protein 1; predicted gene 12561; predicted gene 12546; novel member of the major urinary protein (Mup) gene family; predicted gene 2024; predicted gene 12557; predicted gene 14076; predicted gene 12552; major urinary protein LOC100048885; predicted ge…	NM_008397	0.000318092	-1.34375																											NM_172689	0.00544423	1.31845
Mrps9	mitochondrial ribosomal protein S9	NM_025368	0.00462203	-1.34363																											NM_030707	0.00544437	-1.80735
Zfp316	zinc finger protein 316	NM_001111030	0.00562504	-1.34356																											ENSMUST00000105902	0.00544862	1.21375
Ddost	dolichyl-di-phosphooligosaccharide-protein glycotransferase	NM_009132	0.00781135	-1.3435																											NM_001042605	0.00545117	2.05371
Jund	Jun proto-oncogene related gene d	NM_019579	0.0281345	-1.34329																											NM_013723	0.0054527	1.33031
Capn2	calpain 2	NM_028854	0.00510312	-1.34323																											NM_019811	0.00545759	-1.35993
Stk38	serine/threonine kinase 38	NM_028131	0.00905583	-1.34267																											NM_001098168	0.00545881	-1.60148
D5Wsu178e	RIKEN cDNA D930016D06 gene	NM_030702	0.0196139	-1.34253																											NM_011308	0.00545958	1.11438
Spata4	spermatogenesis associated 4	BC047120	0.0208955	-1.34252																											XM_912851	0.00546037	-1.15986
Fstl4	UDP-N-acetyl-alpha-D-galactosamine:polypeptide N-acetylgalactosaminyltransferase 11	NM_025662	0.0151575	-1.34242																											NM_026498	0.0054605	-1.28089
Mrps10	mitochondrial ribosomal protein S10	NM_001130868	0.0036532	-1.34208																											NM_001081304	0.0054616	1.16384
Dysf	dysferlin	NM_011258	0.00815142	-1.34183																											NM_026922	0.00546586	1.93122
Sbds	Shwachman-Bodian-Diamond syndrome homolog (human)	NM_178055	0.0035221	-1.34169																											AK083414	0.00546744	1.38628
Slc44a1	solute carrier family 44, member 1	NM_007783	0.0042756	-1.34148																											NM_023538	0.00546905	-1.11032
Cdca7	cell division cycle associated 7	NM_009270	0.0030776	-1.34109																											NM_172306	0.00547159	-1.4983
Aqr	aquarius	NM_183180	0.021918	-1.34069																											NM_001025597	0.00547424	-1.585
Phldb2	pleckstrin homology-like domain, family B, member 2	NM_010255	0.00651398	-1.34036																											NM_001033371	0.00547512	1.4285
Krt40	keratin 40	NM_001025251	0.00587213	-1.33993																											NM_026795	0.00548226	-1.18362
Mllt6	myeloid/lymphoid or mixed-lineage leukemia (trithorax homolog, Drosophila); translocated to, 6	NM_134471	0.0103255	-1.3399																											NM_033037	0.00548311	1.17391
Lilrb3	similar to Leukocyte immunoglobulin-like receptor, subfamily B (with TM and ITIM domains), member 3; leukocyte immunoglobulin-like receptor, subfamily B (with TM and ITIM domains), member 3	NM_025952	0.00155145	-1.33972																											NM_001081080	0.00548518	-1.1537
Clspn	claspin homolog (Xenopus laevis)	NM_011406	0.0208217	-1.33919																											NM_153164	0.00548615	1.19084
Nop10	NOP10 ribonucleoprotein homolog (yeast)	NM_008278	0.000874654	-1.33918																											NM_008306	0.00548647	1.19346
Lsamp	limbic system-associated membrane protein	NM_010336	0.0311861	-1.33902																											NM_025973	0.00548776	-1.35969
Ssxb3	predicted gene 14459; similar to Ssxb3 protein; synovial sarcoma, X member B, breakpoint 1; synovial sarcoma, X member B, breakpoint 2; synovial sarcoma, X member B, breakpoint 3; synovial sarcoma, X member B, breakpoint 11; predicted gene 6797; synovial sarcoma, X member B, breakpoint 12; synovial sarcoma, X member B, breakpoint 6; similar to synovial sarcoma, X member B, breakpoint 10; synovial…	NM_016681	0.00868729	-1.339																											NM_134136	0.00549113	1.227
Dhx30	DEAH (Asp-Glu-Ala-His) box polypeptide 30	ENSMUST00000087029	0.00656477	-1.33885																											NM_001081191	0.00549296	-1.32598
Ttr	transthyretin	BC027570	0.0160815	-1.33858																											NM_009700	0.00549605	-1.57751
Prdx6	similar to Peroxiredoxin-6 (Antioxidant protein 2) (1-Cys peroxiredoxin) (1-Cys PRX) (Acidic calcium-independent phospholipase A2) (aiPLA2) (Non-selenium glutathione peroxidase) (NSGPx); peroxiredoxin 6	NM_153782	0.0284851	-1.33851																											NM_172678	0.00550674	-1.17675
Pcdh10	protocadherin 10	NM_177910	0.0342409	-1.33818																											NM_080455	0.00550797	1.45833
Cpne8	copine VIII	NM_153150	0.0453582	-1.33816																											NM_001001982	0.00550813	1.63396
Slc43a2	solute carrier family 43, member 2	NM_001081391	0.00314715	-1.33804																											NM_133762	0.005524	-1.11861
Btbd9	BTB (POZ) domain containing 9	NM_177726	0.023415	-1.33797																											NM_001081114	0.00552717	1.13104
Usp45	ubiquitin specific petidase 45	NM_018758	0.0319976	-1.33779																											NM_176842	0.00552928	1.27857
Adamts7	a disintegrin-like and metallopeptidase (reprolysin type) with thrombospondin type 1 motif, 7	NM_029274	0.00326582	-1.33778																											NM_017371	0.00553849	1.4488
Epdr1	esterase 22	NM_008966	0.031338	-1.33776																											NM_177994	0.00554084	1.10254
Gpr75	G protein-coupled receptor 75	NM_181753	0.045453	-1.33725																											NM_019835	0.00554119	-1.16642
Gsk3b	glycogen synthase kinase 3 beta	NM_145921	0.00602162	-1.33711																											NM_175274	0.0055498	1.2148
Hist1h2bb	histone cluster 1, H2bb	NM_001081152	0.0114347	-1.33694																											NM_028234	0.00555294	-1.34667
Nup210	nucleoporin 210	NM_001077696	0.00817328	-1.3368																											NM_008114	0.00555562	-1.11418
Ankrd40	ankyrin repeat domain 40	NM_028283	0.0235553	-1.33671																											NM_053011	0.00556072	-1.74102
Bdp1	B double prime 1, subunit of RNA polymerase III transcription initiation factor IIIB	NM_001105252	0.00392835	-1.33667																											NM_009805	0.00556154	1.13608
Zfp689	zinc finger protein 689	NM_007383	0.044009	-1.33615																											NM_011806	0.00556197	1.9075
Mx1	myxovirus (influenza virus) resistance 1	NM_023627	0.0230474	-1.33579																											ENSMUST00000032080	0.00556201	1.31612
Txndc5	thioredoxin domain containing 5	NM_029291	0.043117	-1.33578																											NM_010343	0.00556707	1.21927
Kcna6	potassium voltage-gated channel, shaker-related, subfamily, member 6	NM_029730	0.00620824	-1.33551																											NM_029655	0.00556791	1.21259
Col9a3	collagen, type IX, alpha 3	NM_178651	0.0149817	-1.33548																											NM_178626	0.00556945	1.07058
Fhl3	FERM domain containing 3	NM_152813	0.0097316	-1.33534																											NM_010568	0.00557159	1.13182
Trib1	tribbles homolog 1 (Drosophila)	NM_029815	0.026148	-1.3349																											BC005624	0.0055796	-1.06344
Ptprh	protein tyrosine phosphatase, receptor type, H	NM_007940	0.00123389	-1.3349																											NM_009782	0.0055845	1.15797
Rnf130	ring finger protein 130; similar to Ring finger protein 130	NM_175540	0.00662622	-1.33439																											NM_201600	0.00558514	1.52503
Gm1043	golgi associated PDZ and coiled-coil motif containing	NM_198422	0.0111365	-1.33433																											BC036300	0.00558689	1.25074
H2afy	H2A histone family, member Y	NM_176940	0.0324785	-1.33431																											NM_177562	0.00558895	1.72816
Abca14	ATP-binding cassette, sub-family A (ABC1), member 14	NM_001122676	0.047546	-1.33413																											NM_028109	0.00559161	-1.33366
Ehbp1	EH domain binding protein 1	NM_009826	0.0188763	-1.33402																											NM_023057	0.00559921	1.5321
Megf6	multiple EGF-like-domains 6	NM_001042421	0.00595948	-1.33401																											NM_177376	0.00560061	-1.73316
BY080835	cDNA sequence BY080835	NM_009369	0.0376264	-1.33392																											NM_009315	0.005602	1.30546
Arl13b	ADP-ribosylation factor-like 13B	NM_001024716	0.0132884	-1.33371																											NM_011697	0.00560492	-1.16592
Tpr	similar to nuclear pore complex-associated intranuclear coiled-coil protein TPR; translocated promoter region	NM_007566	0.0164395	-1.33319																											NM_011596	0.00560622	-1.14184
Bin1	bridging integrator 1	NM_030682	0.0126602	-1.33302																											NM_031168	0.00560728	-1.01867
Rps6ka5	ribosomal protein S6 kinase, polypeptide 5	NM_177610	0.0327595	-1.3329																											NM_146116	0.00561012	-1.13667
Pcdh19	protocadherin 19	NM_198101	0.00676344	-1.33281																											ENSMUST00000063307	0.00561535	-1.77848
Best2	bestrophin 2	NM_080556	0.00845774	-1.33271																											---	0.00561814	-1.69822
Tnrc6b	trinucleotide repeat containing 6b	NM_030178	0.0173354	-1.33254																											NM_024222	0.00562182	1.2573
Cd6	CD6 antigen	NM_009280	0.0161964	-1.33253																											---	0.00562219	-1.02754
Amy2	amylase 2, salivary	NM_146093	0.00797749	-1.33247																											NM_172392	0.00562353	-1.5913
Syt4	synaptotagmin IV	NM_023117	0.0290289	-1.3324																											NM_177345	0.00562426	-1.06917
Wdr22	WD repeat domain 22	NM_144547	0.0128804	-1.3323																											NM_001111030	0.00562504	-1.34356
LOC100047986	similar to ribosomal protein L15; predicted gene 8420; predicted gene 6937; predicted gene 4581; predicted gene 5613; predicted gene 7287; predicted gene, 674243; predicted gene 4607; predicted gene 10224; predicted gene 8037; predicted gene 4294; predicted gene 5491; predicted gene, EG622994; hypothetical protein LOC100046288; predicted gene 8885; predicted gene 10020; predicted gene 3464; predi…	ENSMUST00000048678	0.0235185	-1.33214																											NM_030707	0.0056337	-1.89609
Gdf5	glycine receptor, alpha 4 subunit	NM_028295	0.00375938	-1.33213																											NM_080433	0.00563516	1.53981
Gigyf2	similar to testis expressed sequence 13A; predicted gene 362	NM_011053	0.0154776	-1.3319																											BC028528	0.00563573	-1.33434
Pfn4	profilin family, member 4	NM_201352	0.0186202	-1.33176																											NM_007976	0.00563901	-2.13029
Trim3	tripartite motif-containing 3	NM_054078	0.00732421	-1.33172																											NM_015789	0.00564486	-1.40935
Actg2	actin, gamma 2, smooth muscle, enteric	BC051524	0.0242098	-1.33147																											NM_183106	0.00565286	1.14651
Kcnmb1	potassium large conductance calcium-activated channel, subfamily M, beta member 1	NM_008609	0.00177747	-1.3314																											NM_001127346	0.00565683	-1.2095
Rbm28	RNA binding motif protein 28	NM_145941	0.00345678	-1.33129																											NM_025359	0.00565949	-1.04693
Zbtb33	zinc finger and BTB domain containing 33	NM_009636	0.00493751	-1.33093																											NM_028030	0.00566102	1.23032
Hcn4	hyperpolarization-activated, cyclic nucleotide-gated K+ 4	NM_008743	0.00884083	-1.33091																											NM_133775	0.00566236	-1.22414
Atp5o	predicted gene 5436; similar to ATP synthase, H+ transporting, mitochondrial F1 complex, O subunit; ATP synthase, H+ transporting, mitochondrial F1 complex, O subunit	NM_009393	0.00455681	-1.33088																											BC051142	0.00566458	2.92106
Kcnj15	potassium inwardly-rectifying channel, subfamily J, member 15	NM_008611	0.0070995	-1.3308																											NM_026302	0.00566996	1.08373
Mepe	matrix extracellular phosphoglycoprotein with ASARM motif (bone)	NM_008463	0.0242465	-1.33023																											NM_175752	0.00567005	1.07921
Dgcr8	DiGeorge syndrome critical region gene 8	NM_053190	0.0283776	-1.33015																											NM_008321	0.00567403	1.55019
Nisch	nischarin	NM_028394	0.0131573	-1.3298																											NM_010863	0.00567669	-1.50939
Nuf2	similar to Nuf2 protein; NUF2, NDC80 kinetochore complex component, homolog (S. cerevisiae)	ENSMUST00000113422	0.00174156	-1.3294																											NM_021453	0.00567889	1.22114
Lsg1	large subunit GTPase 1 homolog (S. cerevisiae)	NM_053083	0.0495404	-1.32933																											NM_178804	0.00568008	-1.24545
Kcnj13	potassium inwardly-rectifying channel, subfamily J, member 13	NM_153127	0.0218698	-1.32926																											NM_026250	0.00568135	-1.41312
Ccdc154	coiled-coil domain containing 154	NM_011512	0.0414014	-1.32921																											NM_020003	0.00568778	-1.15851
Tmem17	transmembrane protein 17	NM_007578	0.00184509	-1.32903																											NM_054102	0.00568839	-1.08013
Cdk5rap2	CDK5 regulatory subunit associated protein 2	NM_009260	0.0263787	-1.32888																											NM_148927	0.0056889	-1.16317
ENSMUSG00000075401	EPS8-like 1	NM_008978	0.0289699	-1.32884																											NR_000002	0.00568986	-1.09019
Dnaja3	DnaJ (Hsp40) homolog, subfamily A, member 3	NM_009071	0.0266782	-1.32862																											NM_177081	0.00569051	-1.29072
Unc5d	unc-5 homolog D (C. elegans)	NM_013476	0.00333983	-1.32858																											NM_146054	0.0056985	-1.20674
Alkbh8	alkB, alkylation repair homolog 8 (E. coli); hypothetical protein LOC100044214	NM_009470	0.0279627	-1.32849																											NM_007730	0.00570267	-1.81007
Zbbx	zinc finger, B-box domain containing	NM_178928	0.0431584	-1.32795																											NR_006883	0.00570973	1.14902
U90926	cDNA sequence U90926	NM_019734	0.0197221	-1.32764																											NM_027429	0.00571013	-1.44938
Itpr3	inositol 1,4,5-triphosphate receptor 3	NM_025474	0.00140343	-1.32752																											BC048939	0.00571195	1.06036
Cwf19l1	CWF19-like 1, cell cycle control (S. pombe)	NM_001004173	1.7596e-05	-1.32752																											NM_026438	0.00571428	-1.2209
Cnp	2',3'-cyclic nucleotide 3' phosphodiesterase	NM_017391	0.00483514	-1.32748																											AK087885	0.0057159	-1.4518
Acox3	acyl-Coenzyme A oxidase 3, pristanoyl	ENSMUST00000096285	0.00374896	-1.32744																											AK046447	0.00572279	1.35589
Il16	interleukin 16	NM_010867	0.00163497	-1.3274																											---	0.00573656	-1.32541
Adam2	a disintegrin and metallopeptidase domain 2	XM_143339	0.0289607	-1.32734																											NM_177780	0.0057378	-3.097
Ikbke	inhibitor of kappaB kinase epsilon	NM_008665	0.00534282	-1.32713																											NM_001081151	0.00573953	-1.23312
Klhl30	kelch-like 30 (Drosophila)	NM_001001979	0.0102277	-1.32696																											BC071262	0.00574316	1.20294
Nsun2	NOL1/NOP2/Sun domain family member 2	ENSMUST00000100584	0.0277239	-1.32683																											NM_001042558	0.00574324	1.53388
Pgbd1	piggyBac transposable element derived 1	NM_010272	0.0218054	-1.32681																											NM_008071	0.00574346	1.23503
Slc25a16	solute carrier family 25 (mitochondrial carrier, Graves disease autoantigen), member 16	NM_007811	0.0208403	-1.32669																											NM_001081154	0.00575513	-1.40239
Zkscan6	zinc finger with KRAB and SCAN domains 6	NM_009592	0.0101278	-1.32656																											NM_024291	0.00575632	-1.45188
Casp3	caspase 3	XM_911701	0.0220535	-1.32656																											NM_172729	0.00575795	-1.56994
Fbn2	ferredoxin 1-like	NM_009086	0.0240593	-1.3264																											NM_001081556	0.00576294	-1.37185
Gm1123	golgi reassembly stacking protein 1	NM_001085376	0.0125427	-1.32617																											NM_144899	0.00576451	-1.43327
Rap1a	predicted gene 9392; similar to Raichu404X; RAS-related protein-1a	NM_001081191	0.00549296	-1.32598																											NM_021485	0.00578496	-1.19189
Lrriq3	leucine-rich repeats and IQ motif containing 3	NM_172950	0.0016087	-1.32598																											NM_001014761	0.0057865	-1.08936
Serpinb9g	serine (or cysteine) peptidase inhibitor, clade B, member 9g	NM_007853	0.0154004	-1.32495																											NM_011869	0.00578794	1.55784
Nadk	NAD kinase	NM_008369	0.0261817	-1.32479																											BC023814	0.00579172	1.33722
Emr1	engrailed 1	NM_023635	0.0258984	-1.32472																											---	0.00579866	1.0452
Kcnh7	potassium voltage-gated channel, subfamily H (eag-related), member 7	NM_172457	0.00425503	-1.32467																											NM_010056	0.0058006	1.42936
Olfr1148	olfactory receptor 1148	NM_013755	0.0196784	-1.32459																											AK172907	0.0058067	1.38481
Rrp1	ribosomal RNA processing 1 homolog (S. cerevisiae)	NM_172508	0.0349717	-1.32458																											NM_173405	0.00581003	-1.37012
ENSMUSG00000052521	ectonucleoside triphosphate diphosphohydrolase 8	NM_025412	0.0241646	-1.32445																											NM_001008973	0.0058135	1.30796
Ier5	immediate early response 5	NM_023294	0.00987383	-1.32422																											NM_001081392	0.0058164	-1.65564
Dnahc3	dynein, axonemal, heavy chain 3	NM_025683	0.0154192	-1.32412																											NM_001122851	0.00581846	1.78899
Podnl1	podocan-like 1	NM_015759	0.0281295	-1.32391																											NM_130886	0.0058185	-1.52556
Nr1d1	nuclear receptor subfamily 1, group D, member 1	NM_010440	0.0029541	-1.32336																											NM_016669	0.00582366	1.31257
Per1	period homolog 1 (Drosophila)	NM_078478	0.00534006	-1.32307																											NM_029912	0.00582374	-1.2865
Lix1l	Lix1-like	NM_025836	0.0227662	-1.32271																											AB010360	0.00583667	-1.13702
Xpnpep3	X-prolyl aminopeptidase (aminopeptidase P) 3, putative	NM_026375	0.00327472	-1.32258																											NM_001003953	0.00583708	1.31044
Arhgap17	Rho GTPase activating protein 17	NM_001035244	0.00450214	-1.32224																											NM_007602	0.00583755	1.42272
Adh4	alcohol dehydrogenase 4 (class II), pi polypeptide	NM_178070	0.0178145	-1.32219																											NM_016806	0.00583836	-1.22171
Picalm	phosphatidylinositol binding clathrin assembly protein	NM_007836	0.000381142	-1.32216																											NM_026534	0.00584111	-1.24791
Slc25a14	solute carrier family 25 (mitochondrial carrier, brain), member 14	NM_024264	0.0463006	-1.32205																											NM_029746	0.00584218	-1.15429
Zfr	zinc finger RNA binding protein	NM_011994	0.0123238	-1.32187																											NM_016905	0.00585074	1.39995
Rasa3	RAS p21 protein activator 3	NM_029001	0.000188101	-1.32184																											NM_001111053	0.00585118	1.23637
Huwe1	HECT, UBA and WWE domain containing 1	NM_028757	0.0147882	-1.32164																											NM_008449	0.00585544	-1.15395
Tbc1d1	TBC1 domain family, member 1; similar to TBC1 domain family member 1	NM_130904	0.020167	-1.32133																											NM_133947	0.005856	1.54725
Map2k5	mitogen-activated protein kinase kinase 5	NM_010718	0.0326717	-1.32124																											BC059882	0.00585795	1.38279
Car5a	carbonic anhydrase 5a, mitochondrial	NM_027931	0.0184347	-1.32117																											NM_008033	0.00586073	-1.46764
Cgrrf1	cell growth regulator with ring finger domain 1	NM_001001714	0.0225036	-1.32109																											NM_026553	0.00586113	-1.28263
Aste1	asteroid homolog 1 (Drosophila)	NM_153792	0.042704	-1.32079																											NM_008642	0.00586216	1.26984
Txk	TXK tyrosine kinase	NM_023066	0.00241627	-1.32075																											ENSMUST00000050338	0.0058623	-1.06697
Pcsk5	proprotein convertase subtilisin/kexin type 5	NM_001111143	0.040419	-1.32075																											NM_171824	0.00586476	1.14978
Clgn	calmegin	NM_021471	0.00110564	-1.32073																											NM_008682	0.00587001	1.80303
Sfrp4	secreted frizzled-related protein 4	NM_007584	0.00291131	-1.32042																											NM_026450	0.00587204	1.29851
Vmn2r87	vomeronasal 2, receptor 85; vomeronasal 2, receptor 86; vomeronasal 2, receptor 87; vomeronasal 2, receptor 84	ENSMUST00000080906	0.0379116	-1.32035																											NM_001025251	0.00587213	-1.33993
Hoxb5	homeo box B5	NM_183248	0.00511234	-1.31998																											NM_027879	0.00587351	1.2321
Taf6	TAF6 RNA polymerase II, TATA box binding protein (TBP)-associated factor	NM_007650	0.0377307	-1.31995																											NM_012035	0.00588266	-1.50361
Cerkl	ceramide kinase-like	NM_001135559	0.0229863	-1.3198																											---	0.00588362	-1.28978
Smurf2	SMAD specific E3 ubiquitin protein ligase 2; similar to SMAD specific E3 ubiquitin protein ligase 2	NM_001111062	7.99463e-05	-1.31974																											AK129101	0.00588533	1.46792
Cyp4f18	cytochrome P450, family 4, subfamily f, polypeptide 18; similar to cytochrome P450 CYP4F18	NM_080793	0.000354375	-1.3187																											NM_031163	0.00588541	-1.43506
Rapgef5	Rap guanine nucleotide exchange factor (GEF) 5	NM_133918	0.023025	-1.31834																											NM_001081392	0.00588558	1.21853
Krt79	keratin 79	NM_033072	0.0242444	-1.31834																											NM_133357	0.00588849	1.18669
Kcnk16	potassium channel, subfamily K, member 16	NM_011846	0.0430905	-1.31825																											NM_013832	0.00589196	1.28251
Arhgap25	Rho GTPase activating protein 25	NM_001039104	0.00660998	-1.31822																											NM_144867	0.00589254	1.37384
Farsa	predicted gene 11221; similar to Protein C14orf111 homolog; predicted gene 4893; FCF1 small subunit (SSU) processome component homolog (S. cerevisiae)	NM_026651	0.0461127	-1.31813																											NM_138755	0.00589254	-1.24347
Stard13	StAR-related lipid transfer (START) domain containing 13; similar to serologically defined colon cancer antigen 13	NM_009888	0.00645631	-1.31779																											NM_009075	0.00589413	-1.38431
Aurkaip1	aurora kinase A interacting protein 1	NM_029537	0.0496647	-1.31757																											BC049135	0.00589512	1.1277
Cp	ceruloplasmin	NM_026331	0.037569	-1.31752																											NM_030070	0.00589611	-1.59809
Gpr137b-ps	G protein-coupled receptor 137B, pseudogene	AY038074	0.0132367	-1.31747																											NM_009256	0.00590099	1.38763
Svep1	sushi, von Willebrand factor type A, EGF and pentraxin domain containing 1	NM_009868	0.0158295	-1.31737																											NM_001039644	0.00590381	-1.17409
Cd3g	CD3 antigen, gamma polypeptide	NM_198113	0.00916548	-1.31691																											NM_028959	0.00590411	-1.51039
Lpar5	lysophosphatidic acid receptor 5	NM_027891	0.0332415	-1.3168																											NM_010582	0.00590939	1.34303
Ldhd	lactate dehydrogenase D	NM_008580	0.0175687	-1.3168																											BC056350	0.00591958	-1.16143
Pold3	polymerase (DNA-directed), delta 3, accessory subunit	NM_001037997	0.0470463	-1.31675																											NM_009800	0.00592695	-1.12851
Fap	F-box and WD-40 domain protein 2	NM_152894	0.0152073	-1.31634																											NM_020010	0.00592805	-1.35509
Sctr	secretin receptor; similar to Sctr protein	NM_144553	0.0328948	-1.31593																											NM_001081203	0.00593391	-1.13639
Speer1-ps1	predicted gene 6465; spermatogenesis associated glutamate (E)-rich protein 1, pseudogene 1; predicted gene 8857; predicted gene 8890; predicted gene 8871; RIKEN cDNA 4933402N22 gene; similar to EG545728 protein; predicted gene 8906; predicted gene 8879; predicted gene 8897; predicted gene 8926; predicted gene 5152; predicted gene 5861; predicted gene 8922; predicted gene 6460	NM_001042634	0.0445237	-1.31514																											NM_145070	0.00593753	1.66186
Plekhm3	pleckstrin homology domain containing, family M, member 3	NM_001081185	0.0166827	-1.31499																											NM_146173	0.00594355	-1.28394
Arsb	arylsulfatase B	NM_001024134	0.00396751	-1.31494																											NM_001109040	0.00594427	-1.19367
Wdr37	WD repeat domain 37	AK173191	0.0434002	-1.31482																											NM_001080706	0.00594446	-1.82986
Mcf2l	mcf.2 transforming sequence-like	NM_008479	0.0105825	-1.31479																											NM_133733	0.00594914	1.36673
Adam15	a disintegrin and metallopeptidase domain 15 (metargidin)	NM_146039	0.0339596	-1.3146																											NM_139061	0.0059509	1.83588
Hdlbp	high density lipoprotein (HDL) binding protein	NM_008739	0.0485544	-1.31443																											NM_008784	0.00595565	1.24112
Nme3	non-metastatic cells 3, protein expressed in	NM_013786	0.0117063	-1.31438																											NM_001042421	0.00595948	-1.33401
Crip3	cysteine-rich protein 3	NM_001114332	0.00683311	-1.31432																											NM_021395	0.00596078	-1.12708
Notch4	Notch gene homolog 4 (Drosophila)	NM_010451	0.0406576	-1.31423																											NM_182996	0.00596098	-1.44865
Cd99l2	CD99 antigen-like 2	BC005543	0.0073956	-1.31386																											BC055476	0.00596685	1.19015
Atp2b2	ATPase, Ca++ transporting, plasma membrane 2	NM_028011	0.0311344	-1.31381																											NM_153319	0.00596758	-1.23814
Tnks	tankyrase, TRF1-interacting ankyrin-related ADP-ribose polymerase	NM_001081038	0.0323909	-1.31378																											AK173273	0.00596785	-1.12156
Gimap6	predicted gene 525	NM_177546	0.0130203	-1.31378																											NM_133242	0.00597006	-1.09718
Gcom1	glomulin, FKBP associated protein	NM_001114088	0.028934	-1.31372																											NM_146251	0.00597249	1.48283
Aebp2	AE binding protein 2	NM_001105179	0.0199992	-1.31367																											BC125532	0.00597255	1.30483
Csnk1e	casein kinase 1, epsilon	NM_009188	0.000224039	-1.31355																											NM_008614	0.00597263	-1.23937
Tjp2	tight junction protein 2	NM_007592	0.000289275	-1.31347																											NM_016771	0.00597406	-1.49946
Acrv1	acrosomal vesicle protein 1	NM_018865	0.0442772	-1.31334																											ENSMUST00000114762	0.00597798	-1.12768
Sec23b	similar to SEC23B; SEC23B (S. cerevisiae)	NM_019670	0.00792206	-1.31333																											NM_013481	0.00598148	-1.21567
Ears2	glutamyl-tRNA synthetase 2 (mitochondrial)(putative)	NM_058214	0.0454571	-1.31296																											NM_025783	0.00598311	-1.25233
Myo3a	myosin IIIA	NM_173767	0.0477239	-1.3128																											---	0.00598527	-1.08486
Vars2	valyl-tRNA synthetase 2, mitochondrial (putative); similar to valyl-tRNA synthetase 2-like	NM_009673	0.0103337	-1.31276																											NM_001042592	0.00598973	1.31532
Cgnl1	cingulin-like 1	NM_028937	0.012612	-1.31269																											NM_029011	0.00598986	1.22523
Kif19a	kinesin family member 19A	NM_001081117	0.00227481	-1.31263																											NM_016714	0.00599145	-1.06654
Ccng1	cyclin G1	NM_029019	0.0232938	-1.31248																											NM_009320	0.00599364	1.21277
Reck	reversion-inducing-cysteine-rich protein with kazal motifs; similar to Reversion-inducing cysteine-rich protein with Kazal motifs precursor (mRECK)	NM_019397	0.0163934	-1.31234																											NM_008298	0.00599864	-1.18395
Mast2	microtubule associated serine/threonine kinase 2	NM_008489	0.0440771	-1.31231																											NM_175628	0.00600447	-1.24172
Tmem222	similar to D4Ertd196e protein; transmembrane protein 222	NM_007576	0.0281737	-1.3117																											NM_178665	0.00600763	-1.20016
Vash1	vasohibin 1	ENSMUST00000089525	0.0417498	-1.31129																											Z83815	0.00601311	1.45368
Shc4	SHC (Src homology 2 domain containing) family, member 4	NM_023118	0.00855958	-1.31105																											NM_145921	0.00602162	-1.33711
Hcn2	hyperpolarization-activated, cyclic nucleotide-gated K+ 2	NM_010947	0.0436775	-1.31102																											NM_026483	0.00602697	-1.72767
Tmem63a	transmembrane protein 63a	NM_001017985	0.0475335	-1.31067																											---	0.00602866	-1.91619
Prr8	proline rich 8	NM_007980	0.00326736	-1.31063																											NM_172800	0.00603275	1.29884
Tmem41b	transmembrane protein 41B	BC089480	0.0421393	-1.31058																											NM_172758	0.00603565	1.15113
Vsx2	visual system homeobox 2	BC112417	0.0386544	-1.30968																											NM_001042501	0.00603643	1.20462
Vwde	von Willebrand factor D and EGF domains	NM_011923	0.010282	-1.30967																											NM_001024626	0.00603813	1.65046
Usp52	ubiquitin specific peptidase 52	NM_175550	0.0383983	-1.30931																											NM_023868	0.00603912	-1.21875
Gsdma1		NM_009569	0.0193771	-1.30921																											NM_175130	0.00604377	1.79866
Wdyhv1	WDYHV motif containing 1	NM_175438	0.000363348	-1.30861																											NM_177652	0.00604814	-1.65714
Tk1	predicted gene 6091; thymidine kinase 1	NM_007606	0.0383415	-1.30858																											NM_001081171	0.00604895	2.03082
Actn2	actinin alpha 2	NM_001037927	0.0345486	-1.30836																											NM_145509	0.00605106	-1.49037
Krt86	keratin 86	NM_144934	0.0230091	-1.30821																											NM_145459	0.00605702	-1.40438
Sdf2	stromal cell derived factor 2	NM_178118	0.00769369	-1.30817																											NM_010890	0.0060578	1.05987
Adamts6	a disintegrin-like and metallopeptidase (reprolysin type) with thrombospondin type 1 motif, 6	NM_145218	0.00998661	-1.30806																											BC043473	0.00606191	1.27454
Lmtk2	lemur tyrosine kinase 2	NM_025281	0.0277585	-1.30794																											NM_015812	0.0060652	-1.14059
Ahsa2	AHA1, activator of heat shock protein ATPase homolog 2 (yeast)	NM_011682	0.00239034	-1.30755																											NM_020615	0.00606816	1.05719
Sp100	nuclear antigen Sp100	NM_172546	0.0156754	-1.30731																											ENSMUST00000114169	0.00607288	2.06487
Slc12a2	similar to solute carrier family 12, member 2; solute carrier family 12, member 2	NM_172491	0.0116168	-1.30722																											NM_011856	0.00607461	1.15501
Spns3	spinster homolog 3 (Drosophila)	NM_009900	0.0318853	-1.30704																											NM_053168	0.00607555	1.12624
Cpxm1	carboxypeptidase X 1 (M14 family)	NM_146255	0.00682157	-1.30703																											NM_009250	0.00607935	1.13704
Acad11	nephronophthisis 3 (adolescent); acyl-Coenzyme A dehydrogenase family, member 11	NM_134014	0.000624251	-1.30688																											BC088990	0.00607963	1.21123
Slc16a9	solute carrier family 16 (monocarboxylic acid transporters), member 9	NM_001003947	0.011943	-1.30679																											NM_021408	0.00608035	1.77957
Paqr3	progestin and adipoQ receptor family member III	NM_010274	0.00943356	-1.30672																											NM_009866	0.00608258	-1.16465
Pak6	p21 protein (Cdc42/Rac)-activated kinase 6	NM_001002268	0.0465477	-1.30658																											NM_007859	0.00608434	1.17414
Klk4	kallikrein related-peptidase 4 (prostase, enamel matrix, prostate)	BC060122	0.0453064	-1.30646																											NM_011189	0.00608543	1.20482
Vmn2r51	vomeronasal 2, receptor, pseudogene 44; vomeronasal 2, receptor 34; vomeronasal 2, receptor 35; vomeronasal 2, receptor 32; vomeronasal 2, receptor, pseudogene 42; vomeronasal 2, receptor 38; vomeronasal 2, receptor, pseudogene 46; vomeronasal 2, receptor 36; vomeronasal 2, receptor 37; predicted gene 3675; predicted gene 3962; predicted gene 7025; vomeronasal 2, receptor 42; vomeronasal 2, recep…	NM_023816	0.0414309	-1.30639																											NM_008447	0.00608719	-1.10197
Pcolce2	procollagen C-endopeptidase enhancer 2	BC066021	0.0498422	-1.30631																											NM_001025309	0.00608895	1.08941
Anpep	alanyl (membrane) aminopeptidase	NM_177709	0.0427576	-1.30622																											NM_173413	0.00609557	-1.15589
Pion	pigeon homolog (Drosophila)	NM_148925	0.0496488	-1.30617																											NM_023608	0.00609887	-1.73673
Enpp5	ectonucleotide pyrophosphatase/phosphodiesterase 6	NM_001123327	0.00672596	-1.30615																											---	0.00610021	1.03111
Soat1	sterol O-acyltransferase 1	AK045223	0.0158709	-1.3056																											NM_010785	0.0061004	-1.24752
Lta4h	leukotriene A4 hydrolase	BC011440	0.00180278	-1.30536																											NM_023113	0.00610241	-1.69934
Gprin1	G protein-regulated inducer of neurite outgrowth 1	NM_025909	0.0404771	-1.30536																											NM_011642	0.00610538	1.40737
Garnl3	GRB10 interacting GYF protein 1	NM_145488	0.00914281	-1.30528																											NM_008306	0.00610698	1.11533
Nms	neuromedin S	AY027660	0.0327036	-1.30517																											NM_011235	0.00610722	1.12062
Acan	aggrecan	NM_001110784	0.00624247	-1.30503																											NM_013881	0.00611154	1.3042
Wfdc16	WAP four-disulfide core domain 16	NM_011921	0.0305578	-1.30476																											NM_152804	0.00611318	1.24783
Itga10	integrin, alpha 10	NM_026182	0.0310336	-1.30476																											NM_011184	0.00611337	-1.0531
Tulp4	similar to mKIAA1397 protein; tubby like protein 4	NM_027435	0.024432	-1.30466																											NM_175095	0.00611513	-1.46132
Bcorl1	BCL6 co-repressor-like 1	NM_172282	0.0123808	-1.30455																											NM_001037707	0.00611576	-1.28973
Ckap2	cytoskeleton associated protein 2	NM_080470	0.0387018	-1.30446																											NM_139227	0.00612444	-1.6704
D130052B06Rik	DNA segment, Chr 15, ERATO Doi 621, expressed	NM_011454	0.00829387	-1.30442																											NM_007927	0.00613784	1.14522
Pde11a	phosphodiesterase 11A	NM_001081418	0.013511	-1.3043																											NM_018825	0.00614044	-1.4012
Khk	ketohexokinase	NM_001081049	0.0164237	-1.30429																											NM_001007465	0.00614149	-1.32155
Rnf170	ring finger protein 170	NM_007898	0.00770547	-1.30383																											BC022150	0.00614247	-1.35064
Senp7	SUMO1/sentrin specific peptidase 7	NM_007856	0.0247182	-1.30377																											NM_026145	0.00614642	-1.16322
Dfna5	deafness, autosomal dominant 5 (human)	ENSMUST00000095224	0.0341828	-1.3037																											NM_001039475	0.00615634	-1.24699
Frrs1	gamma-aminobutyric acid (GABA) A receptor, pi	ENSMUST00000077730	0.00140075	-1.30354																											NM_029163	0.00616846	-1.27562
Fam53b	similar to fibrillin 2; fibrillin 2	NM_001081086	0.0442085	-1.30351																											NM_026872	0.00617378	-1.16787
Zan	zonadhesin	NM_010678	0.0276676	-1.30305																											NM_001111048	0.00618615	1.10552
Ldb1	LIM domain binding 1	AK129191	0.0217447	-1.30303																											NM_009703	0.00618887	-1.59307
Lrrc50	leucine rich repeat containing 50	NM_008511	0.0143887	-1.30302																											NM_029404	0.00619591	1.15628
Pigt	phosphatidylinositol glycan anchor biosynthesis, class T; similar to GPI transamidase component PIG-T precursor (Phosphatidylinositol-glycan biosynthesis class T protein) (Neuronal development-associated protein 7)	NM_017369	0.0231782	-1.30294																											NM_011602	0.00619706	-1.12934
Pfkp	phosphofructokinase, platelet	NM_172558	0.00304073	-1.30258																											NM_010186	0.00619905	1.57487
Gas6	gastric inhibitory polypeptide	NM_011067	0.0332468	-1.30233																											AF061516	0.00620148	-1.26329
Krt24	keratin 24	NM_028626	0.029928	-1.30229																											NM_144839	0.00620643	1.1484
Slfn8	similar to schlafen 8; schlafen 8	ENSMUST00000098443	0.0241032	-1.30222																											NM_178076	0.00620657	1.23528
Baat	bile acid-Coenzyme A: amino acid N-acyltransferase	NM_028975	0.00023818	-1.30196																											NM_027120	0.00620713	-1.41591
E2f5	E2F transcription factor 5	NM_145923	0.0405275	-1.30191																											NM_029730	0.00620824	-1.33551
Rbm19	RNA binding motif protein 19	NM_198303	0.00625067	-1.30175																											NM_144529	0.00620869	-1.17628
Col9a1	collagen, type IX, alpha 1	NM_011895	0.02245	-1.30158																											NM_001037713	0.00621166	2.54172
Dennd2a	DENN/MADD domain containing 2A	BC119178	0.0391346	-1.30125																											NM_021471	0.00621338	-1.20446
Oxr1	oxidation resistance 1	NM_173036	0.00974205	-1.30112																											NM_001039666	0.00621893	1.2264
Cald1	caldesmon 1	NM_011539	0.0224249	-1.30104																											BC085286	0.00621917	-1.34908
Sp2	Sp2 transcription factor	BC045114	0.0382285	-1.301																											NM_011086	0.00622824	-1.25873
Cyp4b1	predicted gene 12839; cytochrome P450, family 4, subfamily b, polypeptide 1	NM_018877	0.00673409	-1.30068																											NM_009653	0.00623616	1.60707
Mrpl40	mitochondrial ribosomal protein L40	NM_010596	0.0396556	-1.3006																											NM_011338	0.00623976	-2.39351
Eed	embryonic ectoderm development	NM_011255	0.0256489	-1.30058																											NM_001110784	0.00624247	-1.30503
Stk31	serine threonine kinase 31	NM_199032	0.0122876	-1.30045																											NM_011529	0.00624249	-1.26683
Prune	predicted gene 5217; prune homolog (Drosophila)	NM_010171	0.0249404	-1.30035																											NM_029936	0.00624489	-1.18347
Il15ra	interleukin 15 receptor, alpha chain	NM_008664	0.00219804	-1.30003																											NM_001008550	0.00625006	-1.20528
Zc3h3	hypothetical protein LOC100044250; zinc finger CCCH type containing 3; predicted gene 7353	NM_026945	0.0174239	-1.29997																											NM_198303	0.00625067	-1.30175
Ncapg	non-SMC condensin I complex, subunit G	NM_010546	0.0130483	-1.29988																											NM_146881	0.00625069	1.08716
Foxn3	FYVE and coiled-coil domain containing 1	NM_145823	0.00257221	-1.29982																											NM_001014761	0.00625465	-1.2377
Skiv2l2	superkiller viralicidic activity 2-like 2 (S. cerevisiae)	NM_080837	0.0355148	-1.29969																											NM_031373	0.00625643	1.23725
Itgb1	integrin beta 1 (fibronectin receptor beta)	NM_177822	0.0287855	-1.29957																											NM_133737	0.00627098	1.09572
Masp2	mannan-binding lectin serine peptidase 2	NM_010692	0.036835	-1.29953																											NM_026991	0.00627127	1.42311
Pipox	pipecolic acid oxidase	NM_052992	0.0458586	-1.29942																											NM_030082	0.00627383	1.13524
Pstk	phosphoseryl-tRNA kinase	ENSMUST00000011975	0.0219291	-1.29925																											NM_027855	0.00627517	1.14502
Rbm26	RNA binding motif protein 26	NM_172703	0.0121626	-1.29895																											NM_010127	0.00628483	1.26027
Nol6	nucleolar protein family 6 (RNA-associated)	NM_001005247	0.00226297	-1.29881																											NM_009831	0.00628551	-1.14411
Bai3	brain-specific angiogenesis inhibitor 3	NM_177175	0.0373593	-1.2988																											NM_172850	0.00628914	1.1686
Il22ra1	interleukin 22 receptor, alpha 1	NM_001039546	0.00169491	-1.29853																											NM_172132	0.0062954	1.17747
Dynll2	dynein light chain LC8-type 2	NM_146218	0.0257443	-1.2985																											NM_026960	0.00629741	1.25408
Efna2	ephrin A2	NM_133925	0.00872108	-1.29807																											ENSMUST00000023741	0.00630032	1.20138
Muc5b	mucin 5, subtype B, tracheobronchial	NM_001082960	0.0349245	-1.29805																											NM_001111320	0.00630041	-1.19582
D630023F18Rik	DNA segment, Chr 9, ERATO Doi 402, expressed	NM_011352	0.00369755	-1.29802																											NM_029017	0.00630435	-1.2701
Mmp13	matrix metallopeptidase 13	NM_001102615	0.0326299	-1.29789																											NM_010681	0.00630454	-1.65961
Slco1c1	solute carrier organic anion transporter family, member 1c1	BC056388	0.0149573	-1.29788																											NM_007929	0.00630593	-1.95699
Prkab1	protein kinase, AMP-activated, beta 1 non-catalytic subunit	BC029204	0.0297835	-1.2978																											NM_020010	0.00630938	-1.374
Bscl2	Bernardinelli-Seip congenital lipodystrophy 2 homolog (human)	NM_001008425	0.0234318	-1.29732																											---	0.00631017	1.21451
Fcgr1	FH2 domain containing 1	NM_008884	0.0220566	-1.29723																											NM_024243	0.00632099	1.2415
Gm525	glycoprotein m6a	NM_033321	0.0215175	-1.29713																											NM_010698	0.00632193	1.11166
Mcc	mutated in colorectal cancers	NM_008481	0.000126916	-1.29698																											NM_030721	0.00632608	1.33241
Pdhx	pyruvate dehydrogenase complex, component X; similar to pyruvate dehydrogenase complex, component X	NM_001081125	0.0132489	-1.29677																											ENSMUST00000107288	0.0063278	-1.51032
Bcat1	branched chain aminotransferase 1, cytosolic; similar to branched chain aminotransferase 1, cytosolic	NM_018872	0.00964309	-1.29662																											NM_053196	0.00632816	1.24997
Slc5a8	solute carrier family 5 (iodide transporter), member 8	NM_007768	0.0122634	-1.29609																											NM_138650	0.00632878	1.20119
Umodl1	uromodulin-like 1	NM_029702	0.000637072	-1.2959																											NM_001136058	0.00633715	1.10363
Myo7a	myosin VIIA	NM_010566	0.0089623	-1.29578																											NM_138600	0.00634247	-1.35537
Ctla4	cytotoxic T-lymphocyte-associated protein 4; similar to cytotoxic T-lymphocyte associated molecule 4	NM_138676	0.00634871	-1.29572																											---	0.00634443	-1.42794
Veph1	ventricular zone expressed PH domain homolog 1 (zebrafish)	NM_178773	0.0356163	-1.2957																											NM_172525	0.00634528	-1.21589
Elovl7	elongation protein 3 homolog (S. cerevisiae)	NM_025887	0.0432743	-1.29532																											NM_019790	0.00634607	-1.11738
Adamts12	a disintegrin-like and metallopeptidase (reprolysin type) with thrombospondin type 1 motif, 12	NM_028220	0.0337523	-1.29528																											NM_138676	0.00634871	-1.29572
Tram1l1	translocation associated membrane protein 1-like 1	NM_001048139	0.0139991	-1.29515																											---	0.00636508	1.14081
En1	energy homeostasis associated	NM_009000	0.00797407	-1.29508																											NM_009850	0.0063708	-1.15552
Vapb	vesicle-associated membrane protein, associated protein B and C	NM_013473	0.0273007	-1.29506																											NM_145996	0.00637209	-1.14305
Cdh9	cadherin 9	NM_012046	0.0236662	-1.29493																											NM_021485	0.00637322	-1.21431
Txndc3	thioredoxin domain containing 3 (spermatozoa)	BC059917	0.00189175	-1.29483																											NM_027946	0.00637434	1.31777
Cry1	cryptochrome 1 (photolyase-like)	NM_029736	0.0207316	-1.2947																											NM_080793	0.00637446	-1.35736
Dcn	decorin	NM_011519	0.0104035	-1.29442																											NM_027807	0.00638818	-1.1222
Dbc1	deleted in bladder cancer 1 (human)	NM_133902	0.0219945	-1.29417																											NM_145358	0.00638884	-1.18797
Cort	cortistatin	BC089587	0.00207404	-1.29394																											NM_011465	0.0063903	1.51604
Itgax	integrin alpha X	NM_026322	0.0217034	-1.2938																											NM_011602	0.00640587	-1.88188
Ero1lb	eyes absent 4 homolog (Drosophila)	NM_177611	0.00909484	-1.29362																											NM_009373	0.00640637	-1.9294
Emilin3	echinoderm microtubule associated protein like 1; similar to echinoderm microtubule associated protein like 1	ENSMUST00000110093	0.00420527	-1.29353																											NM_174852	0.00640796	1.07891
Itga9	integrin alpha 9	NM_008633	0.0118411	-1.29351																											NM_007740	0.00640838	-1.63657
Lhx6	LIM homeobox protein 6	NM_174857	0.00780258	-1.2934																											ENSMUST00000020439	0.00640948	-1.49343
ENSMUSG00000054061	E1A binding protein p400	NM_008994	0.0334913	-1.29339																											ENSMUST00000056571	0.00641002	-1.24539
Tbcd	tubulin-specific chaperone d	BC058353	0.0110084	-1.29314																											ENSMUST00000056571	0.00641002	-1.24539
Tnfrsf21	tumor necrosis factor receptor superfamily, member 21	NM_001037719	0.00850867	-1.29305																											---	0.00641105	-1.31824
Kcnh2	similar to potassium channel erg1a; potassium voltage-gated channel, subfamily H (eag-related), member 2	NM_008614	0.00283312	-1.29296																											NM_145432	0.00641276	1.14895
Ahdc1	AT hook, DNA binding motif, containing 1	NM_009498	0.0278248	-1.29282																											AK132992	0.00641554	-1.50737
Myh9	myosin, heavy polypeptide 9, non-muscle	NM_028833	0.0372949	-1.2928																											AK173273	0.00641599	-1.27865
Zbtb8os	zinc finger and BTB domain containing 8 opposite strand; predicted gene 8539	NM_013461	0.030598	-1.29262																											NM_172339	0.00641648	1.18543
Ube2i	predicted gene 14176; similar to Chain A, Crystal Structure Of Human Rangap1-Ubc9; ubiquitin-conjugating enzyme E2I; predicted gene 5931	NM_001037737	0.0205445	-1.29261																											NM_001080929	0.00641887	-1.23897
LOC640684		NM_001033196	0.0162162	-1.2926																											---	0.00642013	-1.41711
Fzd5	GATA zinc finger domain containing 2B	NM_011079	0.0407258	-1.29242																											NM_010077	0.00642343	-1.12425
Atg4d	autophagy-related 4D (yeast)	NM_001001491	0.0214361	-1.29242																											NM_007544	0.00642396	1.24741
Nr1i2	nuclear receptor subfamily 1, group I, member 2	NM_009210	0.00912235	-1.29237																											NM_022031	0.0064296	-1.32251
Mtap7d3	MAP7 domain containing 3	NM_010589	0.041186	-1.29227																											AF369981	0.00643099	-1.16891
Xab2	XIAP associated factor 1	NM_178058	0.00202156	-1.29216																											NM_023341	0.00643324	1.37436
		NM_146231	0.00515362	-1.29212																											NM_198248	0.00644109	1.18905
Shc3	src homology 2 domain-containing transforming protein C3	NM_001001602	0.0497109	-1.29199																											NM_019811	0.0064451	-1.22519
Sh3bp2	SH3-domain binding protein 2	NM_010019	0.0271778	-1.29172																											NM_022325	0.00644615	-1.11624
Fhod1	FERM domain containing 4A	NM_019676	0.00778501	-1.29167																											NM_177576	0.00644941	1.06868
Slc45a4	solute carrier family 45, member 4	NM_023565	0.0114954	-1.29152																											---	0.00645287	-1.50015
Pole3	polymerase (DNA directed), epsilon 3 (p17 subunit)	NM_001136556	0.000293496	-1.29132																											AF474155	0.00645397	1.14436
Itgb1bp1	integrin beta 1 binding protein 1	NM_018857	0.0437301	-1.29088																											NM_015752	0.00645417	-1.41708
ENSMUSG00000074508	epsin 2	NM_177081	0.00569051	-1.29072																											NM_009888	0.00645631	-1.31779
Mbd5	methyl-CpG binding domain protein 5	NM_024434	0.00213198	-1.29062																											NM_178811	0.00645649	1.17268
Sacs	sacsin	NM_175291	0.00381657	-1.2906																											NM_145156	0.00645857	1.19299
Hrh1	histamine receptor H1; similar to histamine receptor H1	NM_010917	0.0158912	-1.29058																											NM_145942	0.0064598	-1.32469
Tmprss3	transmembrane protease, serine 3	NM_001039558	0.0437326	-1.29045																											NM_175428	0.00646223	1.40837
Ttc27	tetratricopeptide repeat domain 27	NM_175025	0.00301241	-1.29021																											NM_194348	0.00646239	2.10483
Pak7	p21 protein (Cdc42/Rac)-activated kinase 7	BC052391	0.0415686	-1.29009																											NM_010309	0.00646553	-1.05807
Asxl1	additional sex combs like 1 (Drosophila)	NM_009422	0.0252121	-1.29002																											NM_027427	0.0064662	-1.49443
Cmah	cytidine monophospho-N-acetylneuraminic acid hydroxylase	NM_007514	0.00492104	-1.28997																											NM_009671	0.00646755	-1.09846
Moxd1	monooxygenase, DBH-like 1	XM_001475546	0.0312867	-1.28986																											NM_001081154	0.00646854	-1.24804
Olfr584	olfactory receptor 584	NM_146120	0.00253731	-1.28978																											NM_001110013	0.006469	-1.23013
Gmfb	glia maturation factor, beta	NM_029078	0.00244449	-1.28972																											NM_175325	0.00647038	-1.11704
Gfm1	glycosyltransferase 8 domain containing 2	NM_172263	0.00772132	-1.28939																											NM_134147	0.00647461	1.13194
Yipf5	Yip1 domain family, member 5; predicted gene 5738	NM_001081326	0.00153262	-1.28922																											NM_001081346	0.00647893	-1.92204
Gga1	glycine-N-acyltransferase	NM_146086	0.0314777	-1.28917																											NM_172279	0.00647939	1.22959
ENSMUSG00000052724	enhancer of yellow 2 homolog (Drosophila); predicted gene 16373	NM_133705	0.00150541	-1.28915																											NM_010298	0.00648048	-1.06311
Unc5a	unc-5 homolog A (C. elegans)	NM_178407	0.01346	-1.28912																											NM_010929	0.00648293	2.18446
Lrp4	low density lipoprotein receptor-related protein 4	NM_027026	0.0352194	-1.28901																											NM_001085501	0.00648687	-1.186
Oas1a	2'-5' oligoadenylate synthetase 1A	NM_008216	0.00264595	-1.28895																											NM_008681	0.00648794	-1.24466
Rrh	retinal pigment epithelium derived rhodopsin homolog	ENSMUST00000088270	0.00235369	-1.28892																											NM_027188	0.00648941	1.43927
Tbx20	T-box 20	NM_007634	0.012005	-1.28891																											ENSMUST00000039106	0.00648952	1.21134
Prrt2	proline-rich transmembrane protein 2	NM_178086	0.00182934	-1.28864																											ENSMUST00000097768	0.00649334	-1.11285
Nbn	nibrin	NM_010549	0.0155614	-1.2886																											NM_175341	0.00649488	1.09522
R3hcc1	R3H domain and coiled-coil containing 1	ENSMUST00000099590	0.00425078	-1.28852																											NM_013559	0.00649618	-1.67829
Tdrkh	tudor and KH domain containing protein	NM_144550	0.025821	-1.28845																											NM_008825	0.00650052	-1.12839
Rab8b	RAB8B, member RAS oncogene family	ENSMUST00000105022	0.0491813	-1.28843																											NM_026037	0.00650474	1.13205
Ptgfrn	prostaglandin F2 receptor negative regulator	NM_023612	0.0140863	-1.28805																											NM_133731	0.00650858	-1.2075
Klhl2	kelch-like 2, Mayven (Drosophila)	NM_008584	0.0392039	-1.28802																											NM_021896	0.00650994	1.17054
Rtn3	reticulon 3	NM_001081201	0.0204717	-1.28773																											NM_011308	0.00651245	1.14934
Mcm8	minichromosome maintenance deficient 8 (S. cerevisiae)	NM_008477	0.0142058	-1.28767																											NM_010255	0.00651398	-1.34036
Atg16l1	autophagy-related 16-like 1 (yeast)	NM_026481	0.0454469	-1.28763																											NM_001113353	0.00652427	-1.5097
Enpp3	ectonucleotide pyrophosphatase/phosphodiesterase 4	NM_021888	0.020827	-1.2874																											NM_178184	0.00652477	-1.07039
BC002230	cDNA sequence BC002230	NM_027495	0.0149814	-1.28724																											NM_001024918	0.00653041	2.15212
Arl4a	ADP-ribosylation factor-like 4A	NM_080510	0.0160174	-1.28707																											NM_025730	0.00653648	1.21871
Atp1b2	ATPase, Na+/K+ transporting, beta 2 polypeptide	NM_001037170	0.00155514	-1.28704																											NM_177879	0.00653693	-1.11552
Rarb	retinoic acid receptor, beta	NM_010330	0.0397055	-1.28697																											NM_001080769	0.00653791	-1.44418
Daf2	decay accelerating factor 2	NM_009151	0.0159295	-1.2869																											ENSMUST00000092070	0.00654176	-1.80991
Cd74	CD74 antigen (invariant polypeptide of major histocompatibility complex, class II antigen-associated)	NM_016911	0.00751839	-1.28686																											ENSMUST00000070283	0.00654361	-1.44434
Dnajc19	DnaJ (Hsp40) homolog, subfamily C, member 19	NM_181405	0.00210647	-1.28684																											NM_007514	0.00654408	-1.23902
LOC665506		NM_009581	0.043686	-1.28621																											NM_178653	0.00654909	-1.18307
Nsun6	NOL1/NOP2/Sun domain family member 6	NM_020259	0.0439348	-1.28617																											ENSMUST00000099651	0.00656405	1.26587
Ganab	growth hormone releasing hormone	NM_008824	0.0261471	-1.28614																											NM_010839	0.0065641	-1.2276
Cyp11b1	cytochrome P450, family 11, subfamily b, polypeptide 1	NM_145512	0.0136485	-1.28603																											ENSMUST00000087029	0.00656477	-1.33885
Fscn1	gamma-aminobutyric acid (GABA) receptor, rho 3	NM_025574	0.0189428	-1.28586																											NM_031163	0.00656785	-1.26639
Dym	dymeclin	NM_016846	0.028181	-1.28532																											NM_001013374	0.0065715	-1.24073
Senp2	SUMO/sentrin specific peptidase 2	NM_001037938	0.0136531	-1.28504																											BC027257	0.00657669	1.14595
Wdfy2	WD repeat and FYVE domain containing 2	NM_009669	0.0131165	-1.28474																											NM_177129	0.00657775	-1.59642
Dpyd	dihydropyrimidine dehydrogenase	NM_182929	0.00969966	-1.28474																											NM_134002	0.00658889	1.20429
Ugt1a1	similar to UDP glycosyltransferase 1 family polypeptide A13; similar to UGT1.6; UDP glucuronosyltransferase 1 family, polypeptide A1; UDP glucuronosyltransferase 1 family, polypeptide A2; UDP glycosyltransferase 1 family, polypeptide A10; UDP glucuronosyltransferase 1 family, polypeptide A5; UDP glycosyltransferase 1 family, polypeptide A cluster; UDP glucuronosyltransferase 1 family, polypeptide…	NM_009707	0.0234704	-1.28459																											NM_144867	0.00659144	1.25092
Mdk	midkine	NM_213728	0.0300102	-1.28401																											NM_010860	0.00659167	-1.09957
Aqp4	aquaporin 4	NM_146173	0.00594355	-1.28394																											NM_053197	0.00659224	1.20687
Dnahc1	dynein, axonemal, heavy chain 1	NM_009438	0.0264935	-1.28363																											NM_030564	0.00659455	1.10753
Cyp11b2	cytochrome P450, family 11, subfamily b, polypeptide 2	AK170748	0.0316498	-1.28355																											NM_015761	0.00659456	1.09461
Clcn6	chloride channel 6	NM_008541	0.0108422	-1.2835																											NM_026825	0.00659643	1.28992
Pfkl	phosphofructokinase, liver, B-type	NM_010277	0.0175679	-1.28335																											NM_011743	0.00660234	-1.44658
Nrg4	neuregulin 4	NM_020034	0.0162625	-1.28332																											NM_026361	0.00660328	-1.12783
Slc4a1	solute carrier family 4 (anion exchanger), member 1	NM_144942	0.0395242	-1.2832																											NM_024236	0.00660436	-1.32726
Slc30a9	solute carrier family 30 (zinc transporter), member 9	NM_009431	0.0390237	-1.28314																											BC034211	0.00660501	-1.20754
Cd68	CD68 antigen	NM_016799	0.0413548	-1.2831																											NM_001039104	0.00660998	-1.31822
Hsf1	heat shock factor 1	EU887657	0.0311787	-1.28294																											NM_178811	0.00661247	1.35989
Fmr1	FUN14 domain containing 2	NM_181422	0.0215367	-1.28294																											NM_001033711	0.00662506	-1.67628
Sept14	septin 14; RIKEN cDNA 1700017B05 gene	NM_199011	0.0142332	-1.28293																											NM_175540	0.00662622	-1.33439
Eef1d	predicted gene 11675; eukaryotic translation elongation factor 1 delta (guanine nucleotide exchange protein)	NM_011254	1.33934e-05	-1.28283																											NM_001081383	0.00662679	-1.35114
Fam100b	family with sequence similarity 19, member A5	NM_029942	0.039709	-1.28263																											NM_026298	0.0066276	-1.16204
Abi2	abl-interactor 2	NM_026553	0.00586113	-1.28263																											NM_001039086	0.00663284	1.53089
Ddx47	DEAD (Asp-Glu-Ala-Asp) box polypeptide 47	NM_183426	0.0350932	-1.28223																											NM_175325	0.00663372	1.15036
Spag7	hypothetical protein LOC100048812; sperm associated antigen 7	NM_029738	0.0303369	-1.28198																											---	0.00663912	-1.10005
Tnfaip3	tumor necrosis factor, alpha-induced protein 3	NM_026396	0.0108301	-1.28192																											---	0.00663912	-1.10005
Slc25a19	solute carrier family 25 (mitochondrial thiamine pyrophosphate carrier), member 19	NM_009992	0.0230599	-1.28178																											---	0.00663912	-1.10005
		BC086681	0.0214848	-1.28164																											---	0.00663912	-1.10005
Ntm	neurotrimin	NM_010422	0.000352599	-1.28104																											---	0.00663912	-1.10005
Kif1b	kinesin family member 1B	NM_001113198	0.0124014	-1.281																											---	0.00663912	-1.10005
Dmgdh	dimethylglycine dehydrogenase precursor	NM_019642	0.00278953	-1.2809																											---	0.00663912	-1.10005
Itprip	inositol 1,4,5-triphosphate receptor interacting protein	NM_026498	0.0054605	-1.28089																											---	0.00663912	-1.10005
Ptgs2	prostaglandin-endoperoxide synthase 2	NM_133660	0.0482562	-1.28063																											---	0.00663912	-1.10005
Klhl5	kelch-like 5 (Drosophila)	NM_008578	0.00153426	-1.28058																											NM_008613	0.00664084	-1.75283
Vrk1	vaccinia related kinase 1	NM_009671	0.000351831	-1.28054																											NM_027077	0.00664478	1.25953
Fyb	gastrin	NM_153537	0.0198101	-1.28048																											BC094504	0.00664755	1.35631
Clec5a	C-type lectin domain family 5, member a	NM_148933	0.00306071	-1.2804																											NM_173186	0.00665273	1.17944
Taf4a	TAF4A RNA polymerase II, TATA box binding protein (TBP)-associated factor; similar to TAF4A RNA polymerase II, TATA box binding protein (TBP)-associated factor	NM_001037801	0.00539238	-1.28037																											NM_001081341	0.00665375	1.31063
Ccnb2	cyclin B2	NM_009284	0.0102265	-1.28037																											BC056486	0.00665645	1.11464
Aaas	achalasia, adrenocortical insufficiency, alacrimia	NM_029492	0.0234353	-1.28026																											NM_009532	0.00666189	1.27585
Mpp2	membrane protein, palmitoylated 2 (MAGUK p55 subfamily member 2)	NM_010602	0.0206007	-1.28019																											NM_001098269	0.00666201	1.31169
Cdc25c	cell division cycle 25 homolog C (S. pombe)	BC120892	0.0361405	-1.28013																											NM_177142	0.00666398	1.1917
Agl	amylo-1,6-glucosidase, 4-alpha-glucanotransferase	NM_001025250	0.00362771	-1.28004																											NM_007929	0.00666711	-1.45385
Rlf	rearranged L-myc fusion sequence	NM_029663	0.0366785	-1.27996																											NM_009608	0.00667053	1.16666
Prl2c1	Prolactin family 2, subfamily c, member 1	ENSMUST00000073799	0.0209387	-1.27977																											NM_019983	0.00667559	1.15914
Osta	organic solute transporter alpha	NM_027127	0.0110752	-1.27943																											BC119032	0.00667563	1.35844
Lrrc2	leucine rich repeat containing 2; similar to Leucine-rich repeat-containing protein 2	NM_026253	0.0419011	-1.27935																											NM_001115132	0.00667612	1.15954
Prkdc	protein kinase, DNA activated, catalytic polypeptide	NM_153574	0.00130612	-1.27924																											NM_026361	0.00667862	-1.13354
Il23a	interleukin 23, alpha subunit p19	NM_001081322	0.023632	-1.27903																											NM_011336	0.00668838	-1.17321
Nr2f1	nuclear receptor subfamily 2, group F, member 1	BC096407	0.00742005	-1.27873																											NM_011336	0.00668838	-1.17321
Samm50	sorting and assembly machinery component 50 homolog (S. cerevisiae)	BC034897	0.0122195	-1.27867																											NM_011336	0.00668838	-1.17321
Ppl	periplakin	NM_001029988	0.0178862	-1.27848																											NM_029626	0.00668915	-1.1882
Tbc1d2b	TBC1 domain family, member 2B	NM_009842	0.00219122	-1.27845																											NM_148673	0.00669059	1.30727
Kcnab3	potassium voltage-gated channel, shaker-related subfamily, beta member 3	NM_194269	0.0270468	-1.27841																											NM_001004156	0.00669738	1.34596
Stag3	stromal antigen 3	NM_026832	0.0257237	-1.27802																											AK020306	0.00670005	-1.18842
Olfr1234	olfactory receptor 1234	NM_028450	0.0393345	-1.27773																											NM_053011	0.00670213	-1.2906
Lhx9	LIM homeobox protein 9	NM_145532	0.0022516	-1.27769																											BC116819	0.00670751	-1.15302
Cisd2	CDGSH iron sulfur domain 2	NM_028887	0.00426457	-1.27732																											NM_016918	0.00671182	-1.37816
Dsc1	desmocollin 1	NM_001025086	0.0044805	-1.27684																											NM_026378	0.00671257	-1.18604
Tcl1b1	similar to T-cell leukemia protein Tcl1b1; T-cell leukemia/lymphoma 1B, 1	ENSMUST00000095500	0.0155701	-1.27677																											NM_008609	0.00671662	-1.51927
Usp22	ubiquitin specific peptidase 22	NM_013474	0.0054273	-1.27669																											BC085139	0.00672576	1.26953
Zfhx3	zinc finger homeobox 3	NM_175643	0.017827	-1.27652																											NM_023374	0.00672577	1.32804
Mest	mesoderm specific transcript	AF204266	0.00726734	-1.27585																											NM_001123327	0.00672596	-1.30615
Agxt2l1	alanine-glyoxylate aminotransferase 2-like 1	AF087680	0.0376126	-1.27584																											NM_033218	0.00673001	-1.2331
Lbr	lamin B receptor	NM_013931	0.00156474	-1.27564																											NM_001081170	0.00673153	-1.23495
Ak2	similar to adenylate kinase 2; adenylate kinase 2	NM_029163	0.00616846	-1.27562																											NM_018877	0.00673409	-1.30068
Dsg3	desmoglein 3	NM_028493	0.00407053	-1.27558																											NM_013569	0.00673481	1.69409
Tm7sf3	transmembrane 7 superfamily member 3	NM_001081557	0.00995973	-1.27543																											NM_030248	0.00673629	1.19099
Zzef1	zinc finger, ZZ-type with EF hand domain 1	NM_030210	0.000406522	-1.27538																											NM_031408	0.00673776	-1.5886
Hcls1	hematopoietic cell specific Lyn substrate 1	NM_001033356	0.0177839	-1.27534																											NM_001103365	0.00673996	-1.92415
Itsn1	intersectin 1 (SH3 domain protein 1A)	NM_183086	0.0190926	-1.27532																											NM_011250	0.00674113	1.11401
Ndufb9	NADH dehydrogenase (ubiquinone) 1 beta subcomplex, 9	NM_025903	0.0427881	-1.27521																											NM_153774	0.00674664	1.22174
Eda2r	ectodysplasin A2 isoform receptor	NM_009037	0.0150617	-1.27508																											NM_011894	0.00675015	1.25144
Slc6a7	solute carrier family 6 (neurotransmitter transporter, L-proline), member 7	NM_181664	0.00146083	-1.27501																											NM_023872	0.00675709	1.13228
Col9a2	collagen, type IX, alpha 2	NM_025286	0.0148724	-1.27483																											NM_001031667	0.00675802	1.15588
Ctps2	cytidine 5'-triphosphate synthase 2	NM_009167	0.007281	-1.27472																											NM_198101	0.00676344	-1.33281
Ggta1	predicted gene 1527; predicted gene 6558	NM_183408	0.0190305	-1.27468																											AK047881	0.00676759	-2.66173
Ppid	peptidylprolyl isomerase D (cyclophilin D); similar to peptidylprolyl isomerase D; predicted gene 5551	NM_007993	0.00415261	-1.27459																											NM_001114119	0.00676878	1.08896
Olfr1211	olfactory receptor 1211	NM_010368	0.019032	-1.27458																											NM_020605	0.00676896	1.10346
Gngt1	guanine nucleotide binding protein (G protein), gamma transducing activity polypeptide 1	NM_172635	0.000188643	-1.27446																											NM_001024645	0.00677154	-1.548
Pds5a	PDS5, regulator of cohesion maintenance, homolog A (S. cerevisiae)	NM_008124	0.0168713	-1.27408																											NM_008716	0.00677975	-1.64086
Pla2g4a	phospholipase A2, group IVA (cytosolic, calcium-dependent)	NM_026169	0.00122646	-1.27382																											NM_175310	0.00678675	-1.12062
Etfb	coagulation factor V; similar to Murine coagulation factor V	NM_175485	0.0209204	-1.27362																											BC002243	0.00678966	-1.23155
Cep135	centrosomal protein 135	NM_026293	0.034756	-1.27342																											NM_027619	0.00679074	-1.4593
Atp2b4	ATPase, Ca++ transporting, plasma membrane 4	NM_031176	0.04324	-1.27323																											BC031748	0.00679756	1.37729
Gpr83	G protein-coupled receptor 83	NM_007538	0.00494923	-1.27318																											NM_001081453	0.0067977	-1.23851
Evi5l	fatty acid binding protein 9, testis	NM_178774	0.0126109	-1.27313																											NM_007570	0.00679867	1.66373
Tmtc3	transmembrane and tetratricopeptide repeat containing 3	NM_172449	0.0281373	-1.27288																											NM_175256	0.00680421	-1.18677
Nudt4	nudix (nucleoside diphosphate linked moiety X)-type motif 4; similar to Nudt4 protein	NM_001081179	0.00216054	-1.27285																											NM_026555	0.00680429	-1.50514
Ccnh	cyclin H	NM_023377	0.0301437	-1.27269																											ENSMUST00000100323	0.00681152	-1.18828
Atp10d	ATPase, class V, type 10D	NM_172843	0.0214626	-1.27206																											NM_146255	0.00682157	-1.30703
Ap3b2	adaptor-related protein complex 3, beta 2 subunit	NM_015767	0.00262467	-1.27195																											NM_053181	0.00682325	1.23138
Gli2	glia maturation factor, beta	NM_033580	0.0169077	-1.2719																											NM_181075	0.00682359	1.28135
Haghl	hydroxyacylglutathione hydrolase-like	NM_013745	0.0427894	-1.27187																											NM_025448	0.00682393	1.14299
Tbk1	TANK-binding kinase 1	NM_001097644	0.0339361	-1.27154																											NM_009665	0.00682608	-1.20822
ENSMUSG00000050974	ectonucleoside triphosphate diphosphohydrolase 2	NM_024236	0.00228215	-1.27152																											NM_172468	0.00682916	1.27376
Pfdn1	prefoldin 1	NM_008115	0.0127322	-1.27108																											NM_133833	0.00683266	-1.15738
Gpr175		NM_053009	0.0392508	-1.27108																											NM_001114332	0.00683311	-1.31432
Arid3c	AT rich interactive domain 3C (BRIGHT-like)	NM_172540	0.0159538	-1.27101																											NM_001111316	0.00683447	-1.73357
Ddx46	DEAD (Asp-Glu-Ala-Asp) box polypeptide 46; similar to Probable ATP-dependent RNA helicase DDX46 (DEAD box protein 46)	NM_001077421	0.0295699	-1.27095																											BC092532	0.00683528	1.40011
Nav1	neuron navigator 1	NM_008359	0.0384347	-1.27072																											NM_148941	0.00683784	1.09693
Coq5	coenzyme Q5 homolog, methyltransferase (yeast)	NM_145947	0.0165757	-1.27068																											BC158063	0.00684131	-1.38274
Bud13	BUD13 homolog (yeast)	NM_009370	0.0221818	-1.27047																											NM_023649	0.00684163	-1.51544
Rtf1	Rtf1, Paf1/RNA polymerase II complex component, homolog (S. cerevisiae)	NM_022722	0.0357567	-1.27037																											NM_011816	0.00684699	-1.10618
Jak3	Janus kinase 3	NM_029017	0.00630435	-1.2701																											NM_175645	0.00685171	1.15796
Csf1r	colony stimulating factor 1 receptor	NM_029444	0.0157829	-1.26942																											NM_177390	0.00685198	-1.44625
Dpysl3	dihydropyrimidinase-like 3	NM_001081388	0.00974967	-1.26928																											NM_177087	0.00685201	-1.55632
Cntnap3	contactin associated protein-like 3	NM_009207	0.0224903	-1.26927																											NM_028419	0.00685607	1.08177
Dab2	disabled homolog 2 (Drosophila)	NM_013660	0.0284831	-1.26895																											NM_009685	0.00685784	1.11987
Cd151	CD151 antigen	NM_146028	0.00972074	-1.26894																											NM_177905	0.00686209	-1.20746
Pld4	phospholipase D family, member 4	NM_008034	0.015052	-1.26874																											NM_146003	0.00686415	-1.40065
Arnt	aryl hydrocarbon receptor nuclear translocator	NM_024468	0.0214429	-1.26871																											ENSMUST00000081921	0.00686504	-1.05281
Ptprq	protein tyrosine phosphatase, receptor type, Q	NM_010142	0.0365066	-1.26863																											NM_177960	0.00687445	-1.37275
Krtap3-2	keratin associated protein 3-3; keratin associated protein 3-2	NM_013594	0.0384125	-1.26862																											NM_175380	0.006875	1.24698
Kif22	kinesin family member 22	NM_010797	0.0367854	-1.26862																											NM_008482	0.00687943	-1.23608
Ftl1	UDP-N-acetyl-alpha-D-galactosamine: polypeptide N-acetylgalactosaminyltransferase 7	NM_011081	0.00169058	-1.26842																											NM_020600	0.00688508	1.10657
Spdya	speedy homolog A (Xenopus laevis)	NM_007712	0.00949243	-1.26833																											NM_016974	0.00688679	-1.19988
Wfdc1	WAP four-disulfide core domain 1	NM_007436	0.0077482	-1.26826																											NR_003552	0.00688741	-1.13813
Acp1	predicted gene 7756; acid phosphatase 1, soluble; predicted gene 9723; similar to acid phosphatase 1, soluble; similar to protein-tyrosine-phosphatase	NM_198703	0.00431336	-1.26813																											ENSMUST00000090179	0.00688884	-1.41715
Dennd5a	DENN/MADD domain containing 5A; similar to Rab6 interacting protein 1	NM_177271	0.0357911	-1.26812																											NM_009615	0.00689369	-1.18871
Marcksl1	MARCKS-like 1; predicted gene 9106	NM_001081078	0.0332724	-1.26803																											NM_009602	0.00689414	1.16579
Sfrs8	splicing factor, arginine/serine-rich 8	NM_001024504	0.00207229	-1.26789																											NM_176972	0.00689628	1.22947
Nav3	neuron navigator 3	NM_008358	0.0447901	-1.26742																											NM_177462	0.00689669	1.26598
Acox1	acyl-Coenzyme A oxidase 1, palmitoyl	NM_175638	0.00848815	-1.26731																											NM_019921	0.00689803	-1.20906
Usp24	ubiquitin specific peptidase 24	NM_009692	0.0493523	-1.26705																											NM_016694	0.00689999	1.29012
Heatr5b	HEAT repeat containing 5B; similar to CG2747-PB, isoform B	NM_008737	0.0317879	-1.26696																											NM_016874	0.00690036	1.36775
Rbm17	predicted gene 5880; RNA binding motif protein 17	NM_010579	0.00891904	-1.26691																											NM_010320	0.00690046	-1.24793
Mark3	MAP/microtubule affinity-regulating kinase 3	NM_001042630	0.0474074	-1.26687																											BC049563	0.0069025	-1.17833
Carkd	carbohydrate kinase domain containing	NM_011529	0.00624249	-1.26683																											NM_026687	0.00690291	-1.48796
Col17a1	collagen, type XVII, alpha 1	NM_001135151	0.0277922	-1.26681																											NM_013559	0.00690701	-1.45855
Mapk7	mitogen-activated protein kinase 7	NM_173379	0.0412818	-1.2667																											NM_153587	0.00690837	1.41945
Camkk2	calcium/calmodulin-dependent protein kinase kinase 2, beta	NM_173038	0.0479924	-1.26655																											NM_175009	0.00690992	1.20006
Slain1	SLAIN motif family, member 1	NM_025967	0.00943795	-1.26624																											BC072647	0.00691011	-1.28628
Cars2	cysteinyl-tRNA synthetase 2 (mitochondrial)(putative)	NM_181071	0.0301637	-1.26615																											NM_153538	0.00691028	1.14629
Krt17	keratin 17	NM_027290	0.0315853	-1.26608																											NM_013645	0.0069132	-1.29038
Nptx2	neuronal pentraxin 2	NM_145942	0.000275247	-1.26599																											AK078209	0.00691469	-1.17348
Tulp1	tubby like protein 1	NM_001099628	0.00783095	-1.2659																											NM_010376	0.00692077	-1.18857
Rasal2	RAS protein activator like 2	NM_134255	0.00703202	-1.26583																											NM_023543	0.00692122	-1.19432
Spna2	spectrin alpha 2	NM_053241	0.0192824	-1.26577																											AK084136	0.00692551	1.30556
Wdr91	WD repeat domain 91	NM_178713	0.0242409	-1.26574																											ENSMUST00000063955	0.00693048	1.1026
Fam107b	family with sequence similarity 26, member D	ENSMUST00000111274	0.0030934	-1.26561																											NM_008337	0.00693345	-1.17137
Cplx3	complexin 3	NM_001081048	0.0438735	-1.26555																											NM_010066	0.00693351	-1.16475
Mapk1	mitogen-activated protein kinase 1	NM_010707	0.0258256	-1.26534																											NM_008650	0.00693863	-1.14489
Cln3	similar to CLN3; ceroid lipofuscinosis, neuronal 3, juvenile (Batten, Spielmeyer-Vogt disease)	NM_012030	0.00471419	-1.26521																											BC055476	0.00693909	1.24569
Tjp1	tight junction protein 1	NM_139305	0.0116485	-1.26509																											NM_016921	0.00694279	-1.41696
Kalrn	kalirin, RhoGEF kinase	NM_001081323	0.0239319	-1.26479																											NM_026274	0.00694568	-1.39743
Fam114a1	family with sequence similarity 50, member A	NM_029948	0.0187143	-1.26468																											NM_001014761	0.006949	-1.1079
Trpm8	transient receptor potential cation channel, subfamily M, member 8	NM_019864	0.0179542	-1.26446																											NM_001048192	0.0069508	1.21264
Astn2	astrotactin 2	NM_153137	0.0420777	-1.26413																											NM_001128086	0.00695437	1.1826
Ctbp2	C-terminal binding protein 2	NM_172441	0.0194291	-1.26411																											NM_009545	0.00695441	1.19412
Prmt3	protein arginine N-methyltransferase 3	NM_024203	0.00703072	-1.26403																											ENSMUST00000108161	0.00696081	-1.38308
Slc25a30	solute carrier family 25, member 30	BC094054	0.00128717	-1.26377																											NM_011056	0.00696587	1.10469
Gpd2	glycerol phosphate dehydrogenase 2, mitochondrial	NM_001081170	0.00192763	-1.26362																											NM_026435	0.00696588	-1.10802
Sv2b	synaptic vesicle glycoprotein 2 b	NM_009869	0.0312783	-1.2633																											NM_001013608	0.00696797	-1.50536
Itgbl1	integrin, beta-like 1	NM_028595	0.0226747	-1.26315																											NM_025827	0.00697017	-1.11513
Acmsd	amino carboxymuconate semialdehyde decarboxylase	NM_019653	0.0287435	-1.26308																											BC043688	0.00697166	-1.07357
Sycp2	synaptonemal complex protein 2	NM_007663	0.00214298	-1.26307																											---	0.00697936	-1.29118
Rbck1	RanBP-type and C3HC4-type zinc finger containing 1	ENSMUST00000106600	0.00957123	-1.26296																											---	0.00697936	-1.29118
Plk1	polo-like kinase 1 (Drosophila)	NM_010227	0.00933834	-1.26282																											NM_199058	0.00698365	1.19597
Psmb3	proteasome (prosome, macropain) subunit, beta type 3	NM_028274	0.0324169	-1.26274																											NM_011052	0.00698506	-1.13076
Tll2	tolloid-like 2	NM_009794	0.00210247	-1.26246																											NM_001033336	0.00698771	1.33077
EG214403	predicted gene, EG214403	NM_001045807	0.0105643	-1.26242																											NM_001039087	0.00699016	1.26396
Rit2	Ras-like without CAAX 2	NM_026007	0.015179	-1.26234																											NM_199021	0.00699106	1.16372
Gdpd5	glutaredoxin 5 homolog (S. cerevisiae)	NM_001081070	0.0450521	-1.26231																											NM_011993	0.00699142	1.21583
LOC100048378	similar to natural killer cell recptor Ly49C; killer cell lectin-like receptor subfamily A, member 9; killer cell lectin-like receptor, subfamily A, member 8; similar to killer cell lectin-like receptor subfamily A, member 21; killer cell lectin-like receptor subfamily A, member 14; killer cell lectin-like receptor subfamily A, member 11; killer cell lectin-like receptor subfamily A, member 21; p…	NM_030083	0.000199461	-1.26227																											NR_003185	0.00699983	1.19053
Zbtb20	zinc finger and BTB domain containing 20	NM_026531	0.00438941	-1.26223																											NM_026283	0.00700001	1.14638
Ssr2	signal sequence receptor, beta	NM_018818	0.0301	-1.26207																											NM_011674	0.00700288	-1.40428
Pvt1	plasmacytoma variant translocation 1	NM_145506	0.00270511	-1.26203																											NM_172712	0.00700466	-1.4369
Dusp6	dual specificity phosphatase 6	NM_172866	0.0409926	-1.26203																											NM_080728	0.00700955	1.80599
Dusp2	dual specificity phosphatase 2	NM_026418	0.022142	-1.26197																											NM_030174	0.00701281	1.39422
Myo18b	myosin XVIIIb	NM_027256	0.00525834	-1.26178																											NM_010568	0.00701354	1.20246
Smg5	Smg-5 homolog, nonsense mediated mRNA decay factor (C. elegans)	NM_001039710	0.0140051	-1.26164																											NM_053244	0.00701972	1.25206
Col1a2	collagen, type I, alpha 2	BC157917	0.0488702	-1.26162																											NM_019972	0.00702093	1.08469
Ripk2	receptor (TNFRSF)-interacting serine-threonine kinase 2	XM_001003498	0.0214355	-1.26159																											NM_008447	0.00702123	-1.07028
Iqce	IQ motif containing E	NM_027877	0.0276265	-1.26157																											NM_023044	0.00702723	1.32428
Smarca2	SWI/SNF related, matrix associated, actin dependent regulator of chromatin, subfamily a, member 2	NM_030052	0.0222847	-1.26151																											---	0.00703	1.03788
Dazl	deleted in azoospermia-like	NM_025468	0.0133402	-1.26141																											NM_024286	0.00703025	1.25988
Thrb	thyroid hormone receptor beta	NM_139301	0.0258523	-1.26138																											NM_024203	0.00703072	-1.26403
Eya4	family with sequence similarity 123, member A	M22959	0.000582345	-1.26108																											NM_134255	0.00703202	-1.26583
Suclg2	succinate-Coenzyme A ligase, GDP-forming, beta subunit	NM_007672	0.0300904	-1.26102																											NM_175121	0.00703291	-1.17229
Kcnh5	potassium voltage-gated channel, subfamily H (eag-related), member 5	NM_178061	0.0228219	-1.26082																											NM_053197	0.0070346	1.34989
Col16a1	collagen, type XVI, alpha 1	NM_139143	0.0113292	-1.26073																											NM_175260	0.00703573	-1.04895
Zufsp	zinc finger with UFM1-specific peptidase domain	AB056443	0.032198	-1.26065																											NM_001113424	0.0070447	-1.04968
Mta1	similar to metastasis-associated protein; metastasis associated 1; similar to MTA1	BC010717	0.0034471	-1.26053																											NM_172821	0.00704649	-1.16808
Tfg	Trk-fused gene	NM_134033	0.019788	-1.26045																											NM_019830	0.00704771	-1.44174
Btla	B and T lymphocyte associated	NM_019984	0.0295813	-1.26022																											NM_173772	0.00704826	-1.20658
Nkx2-2	NK2 transcription factor related, locus 2 (Drosophila)	NM_008300	0.00476083	-1.25978																											NM_145831	0.00704881	2.16985
Rpe	ribulose-5-phosphate-3-epimerase	NM_029297	0.0437561	-1.25976																											NM_011854	0.00705336	1.55047
Ptpn20	protein tyrosine phosphatase, non-receptor type 20	NM_029495	0.0237384	-1.25962																											NM_013563	0.00705629	1.44917
Zyx	zyxin	NM_001128091	0.00367401	-1.25915																											NM_172768	0.00705902	-1.16044
Asb17	ankyrin repeat and SOCS box-containing 17	NM_001014398	0.0255913	-1.25902																											NM_134438	0.00707008	-1.11075
Plekha7	pleckstrin homology domain containing, family A member 7	NM_022014	0.0394768	-1.25875																											NM_011840	0.00708668	1.19336
Olfr898	olfactory receptor 898	NM_025768	0.0376324	-1.25864																											NM_028341	0.00709047	1.2127
Mllt1	myeloid/lymphoid or mixed-lineage leukemia (trithorax homolog, Drosophila); translocated to, 1	NM_008448	0.0265908	-1.25861																											NM_144822	0.00709134	1.14951
Klre1	killer cell lectin-like receptor family E member 1	NM_145494	0.0153074	-1.2585																											NM_027427	0.00709471	-1.50606
Socs1	suppressor of cytokine signaling 1	NM_007728	0.0119726	-1.25846																											NM_008892	0.00709858	-2.09392
Chd1l	chromodomain helicase DNA binding protein 1-like	NM_009230	0.0389084	-1.25837																											NM_008611	0.0070995	-1.3308
Itpka	inositol 1,4,5-trisphosphate 3-kinase A	NM_025578	0.00133493	-1.25834																											NM_080638	0.00710865	1.29658
Cpeb4	cytoplasmic polyadenylation element binding protein 4	NM_146118	0.0217729	-1.25833																											NM_153057	0.00711075	-1.27028
Strbp	spermatid perinuclear RNA binding protein	NM_021886	0.0168139	-1.25829																											NM_172490	0.00711297	-1.17777
Cops2	COP9 (constitutive photomorphogenic) homolog, subunit 2 (Arabidopsis thaliana)	NM_178934	0.0409769	-1.25823																											---	0.00711364	-1.14659
Chuk	conserved helix-loop-helix ubiquitous kinase	NM_029945	0.011035	-1.25809																											NM_001081396	0.00711682	-1.59416
Epm2a	ets variant gene 6 (TEL oncogene)	ENSMUST00000099560	0.0223933	-1.25792																											---	0.00711868	1.17821
Marco	macrophage receptor with collagenous structure	NM_010696	0.00506791	-1.25782																											---	0.00711868	1.17821
Cd3e	CD3 antigen, epsilon polypeptide	AJ491857	0.000623922	-1.25782																											NM_001005767	0.00712326	1.21129
Syt16	synaptotagmin XVI	NM_007661	0.045368	-1.25777																											NM_133973	0.00712388	1.36923
Ccl27a	predicted gene, ENSMUSG00000066202; predicted gene 13306; chemokine (C-C motif) ligand 27A; predicted gene 2091; predicted gene 2506	NM_011494	0.0153011	-1.25748																											BC139069	0.00712481	-1.2043
Agpat5	1-acylglycerol-3-phosphate O-acyltransferase 5 (lysophosphatidic acid acyltransferase, epsilon)	NM_011693	0.0137116	-1.25739																											BC058212	0.00712891	-1.23589
Taf1	TAF1 RNA polymerase II, TATA box binding protein (TBP)-associated factor	NM_019388	0.00430779	-1.25721																											NM_009801	0.00712906	-1.3884
Hist2h3c1	histone cluster 2, H3b; histone cluster 1, H3f; histone cluster 1, H3e; histone cluster 2, H3c1; histone cluster 1, H3d; histone cluster 1, H3c; histone cluster 1, H3b; histone cluster 2, H3c2; histone cluster 2, H2aa1; histone cluster 2, H2aa2	NM_015760	0.0094786	-1.25704																											NM_009677	0.00713132	-1.16136
Pnpt1	similar to polynucleotide phosphorylase-like protein; polyribonucleotide nucleotidyltransferase 1	NM_053072	0.0142654	-1.25646																											NM_032610	0.0071352	2.15905
Tsc22d3	TSC22 domain family, member 3	NM_001081182	0.0155175	-1.25642																											NM_027412	0.00713858	1.043
Atp5c1	ATP synthase, H+ transporting, mitochondrial F1 complex, gamma polypeptide 1	NM_145390	0.0290713	-1.25637																											NM_009387	0.00713952	-1.0803
Wdr66	WD repeat domain 66	ENSMUST00000053407	0.00941184	-1.25616																											NM_134136	0.00714578	1.17716
Irgc1	immunity-related GTPase family, cinema 1	NM_172480	0.0025837	-1.25586																											NM_172463	0.00715291	-1.80983
Zfp609	zinc finger protein 609	NM_001033041	0.0277578	-1.25571																											NM_033617	0.00715378	-1.05571
Kcna7	potassium voltage-gated channel, shaker-related subfamily, member 7	AK077141	0.0150034	-1.25533																											NM_030558	0.00715633	-1.50821
Serpinb7	serine (or cysteine) peptidase inhibitor, clade B, member 7	ENSMUST00000061206	0.0430348	-1.25525																											NM_001113412	0.00715756	-1.38362
Junb	Jun-B oncogene	NM_001081287	0.0363719	-1.25468																											NM_019726	0.00716078	1.09937
Klhl28	kelch-like 28 (Drosophila)	EU723517	0.0108518	-1.25461																											NM_178069	0.0071613	1.13322
Dpysl4	dihydropyrimidinase-like 4	NM_030259	0.0413661	-1.25447																											---	0.00716198	1.40984
Tbl1x	transducin (beta)-like 1 X-linked	NM_009832	0.026218	-1.25422																											NM_030596	0.00716353	-1.38327
Mdga1	MAM domain containing glycosylphosphatidylinositol anchor 1	NM_146063	0.0489579	-1.25403																											NM_016739	0.00716393	-1.1427
Fig4	FERM domain containing 5	NM_008874	0.0163089	-1.25401																											NM_145841	0.00716997	-1.36051
Daam2	dishevelled associated activator of morphogenesis 2	NM_013662	0.0382184	-1.25399																											NM_016737	0.00717006	-1.15779
Rpp25	ribonuclease P 25 subunit (human)	NM_024438	0.0157125	-1.25391																											NM_026817	0.00717073	2.58833
Rnf215	ring finger protein 215	NM_026140	0.0431178	-1.25383																											AK220357	0.00717116	1.4458
Kif2a	kinesin family member 2A	NM_177282	0.0460238	-1.25336																											BC012405	0.00717116	-1.11665
Mrpl24	mitochondrial ribosomal protein L24	NM_001025581	0.0193922	-1.25333																											NM_172712	0.0071765	-1.55865
Cdca8	cell division cycle associated 8	BC094332	0.0114615	-1.25332																											NM_144908	0.0071778	1.23001
Prss8	protease, serine, 8 (prostasin)	AK170843	0.0154371	-1.25296																											NM_009386	0.00718266	-1.17592
Whrn	whirlin	NM_013467	0.044329	-1.25291																											NM_133869	0.00718419	-1.15851
Ssbp4	single stranded DNA binding protein 4	ENSMUST00000069148	0.0126842	-1.25283																											AY761098	0.0071892	1.34667
Tcerg1	transcription elongation regulator 1 (CA150)	NM_009139	0.0233538	-1.25259																											NM_138309	0.00719389	-1.21299
Tmem9	transmembrane protein 9	NM_144938	0.0267169	-1.25236																											NM_007671	0.00719637	-1.58005
Adhfe1	alcohol dehydrogenase, iron containing, 1	NM_025783	0.00598311	-1.25233																											NM_011764	0.00719722	1.13289
Lyn	Yamaguchi sarcoma viral (v-yes-1) oncogene homolog	XR_033846	0.0378577	-1.25231																											NM_153167	0.00719981	1.20075
Gm1027	golgi integral membrane protein 4	NM_001013581	0.0373319	-1.25225																											NM_207215	0.00720228	-1.27201
Phf20	PHD finger protein 20	NM_019521	0.0179161	-1.25209																											NM_033618	0.00720578	1.07665
Ogfod1	2-oxoglutarate and iron-dependent oxygenase domain containing 1	NM_013543	0.0339732	-1.25204																											ENSMUST00000031005	0.00721722	1.35057
[truncated: 13,076 more rows]
