# Supplementary material for: A Point Mutation in Translation Initiation Factor eIF2B Leads to Function- and Time-Specific Changes in Brain Gene Expression
Source: PLoS One. 2011 Oct 31;6(10):e26992. doi: 10.1371/journal.pone.0026992 (PMC3205039; doi:10.1371/journal.pone.0026992)
Supplement: File S2 — Full gene lists of enrichment results of the differentially expressed gene sets. (XLS) [file pone.0026992.s002.xls]

## Sheet: P1 UP
P1 UP	GO biological process:circulation	p-value	0.000345031
	EntrezGene ID	Symbol	Description
	11606	Agt	angiotensinogen (serpin peptidase inhibitor, clade A, member 8)
	11816	Apoe	apolipoprotein E
	13614	Edn1	endothelin 1
	14609	Gja1	gap junction protein, alpha 1
	18750	Prkca	protein kinase C, alpha
	98660	Atp1a2	ATPase, Na+/K+ transporting, alpha 2 polypeptide
	GO cellular compartment:extracellular region part	p-value	4.34452e-05
	EntrezGene ID	Symbol	Description
	11606	Agt	angiotensinogen (serpin peptidase inhibitor, clade A, member 8)
	11816	Apoe	apolipoprotein E
	13614	Edn1	endothelin 1
	11568	Aebp1	AE binding protein 1
	12036	Bcat2	branched chain aminotransferase 2, mitochondrial
	12161	Bmp6	bone morphogenetic protein 6
	12260	C1qb	complement component 1, q subcomponent, beta polypeptide
	12506	Cd48	CD48 antigen
	12514	Cd68	CD68 antigen
	12516	Cd7	CD7 antigen
	12870	Cp	ceruloplasmin
	12985	Csf3	colony stimulating factor 3 (granulocyte)
	13380	Dkk1	dickkopf homolog 1 (Xenopus laevis)
	13639	Efna4	ephrin A4
	13717	Eln	elastin
	13805	Eng	endoglin
	14230	Fkbp10	FK506 binding protein 10
	14369	Fzd7	frizzled homolog 7 (Drosophila)
	14544	Gda	guanine deaminase
	14590	Ggh	gamma-glutamyl hydrolase
	14734	Gpc3	glypican 3
	15160	Serpind1	serine (or cysteine) peptidase inhibitor, clade D, member 1
	16164	Il13ra1	interleukin 13 receptor, alpha 1
	17105	Lyz2	lysozyme 2
	17295	Met	met proto-oncogene
	17309	Mgat3	mannoside acetylglucosaminyltransferase 3
	18830	Pltp	phospholipid transfer protein
	20363	Sepp1	selenoprotein P, plasma, 1
	20716	Serpina3n	serine (or cysteine) peptidase inhibitor, clade A, member 3N
	21817	Tgm2	transglutaminase 2, C polypeptide
	22270	Upk3a	uroplakin 3A
	22439	Xk	Kell blood group precursor (McLeod phenotype) homolog
	23876	Fbln5	fibulin 5
	24030	Mrps12	mitochondrial ribosomal protein S12
	27055	Fkbp9	FK506 binding protein 9
	27392	Pign	phosphatidylinositol glycan anchor biosynthesis, class N
	56325	Abcb9	ATP-binding cassette, sub-family B (MDR/TAP), member 9
	56336	B4galt5	UDP-Gal:betaGlcNAc beta 1,4-galactosyltransferase, polypeptide 5
	60455	Tmem8	transmembrane protein 8 (five membrane-spanning domains)
	67112	Fgf22	fibroblast growth factor 22
	70536	Qpct	glutaminyl-peptide cyclotransferase (glutaminyl cyclase)
	77397	9530003J23Rik	RIKEN cDNA 9530003J23 gene
	93835	Amn	amnionless
	105827	Amigo2	adhesion molecule with Ig like domain 2
	110304	Glra3	glycine receptor, alpha 3 subunit
	235135	Tmem45b	transmembrane protein 45b
	237759	Col23a1	collagen, type XXIII, alpha 1
	319804	Glt1d1	glycosyltransferase 1 domain containing 1
	Neurons (GSE9566)	p-value	1.07472e-06
	EntrezGene ID	Symbol	Description
	14544	Gda	guanine deaminase
	93835	Amn	amnionless
	12123	Hrk	harakiri, BCL2 interacting protein (contains only BH3 domain)
	12322	Camk2a	calcium/calmodulin-dependent protein kinase II alpha
	13199	Ddn	dendrin
	14412	Slc6a13	solute carrier family 6 (neurotransmitter transporter, GABA), member 13
	17984	Ndn	necdin
	19229	Ptk2b	PTK2 protein tyrosine kinase 2 beta
	19736	Rgs4	regulator of G-protein signaling 4
	26757	Dpysl4	dihydropyrimidinase-like 4
	57028	Pdxp	pyridoxal (pyridoxine, vitamin B6) phosphatase
	57340	Jph3	junctophilin 3
	65115	mCG_21548	brain expressed, associated with Nedd4
	66447	Mgst3	microsomal glutathione S-transferase 3
	67445	C1qtnf4	C1q and tumor necrosis factor related protein 4
	69352	Necab1	N-terminal EF-hand calcium binding protein 1
	83674	Cnnm1	cyclin M1
	110886	Gabra5	gamma-aminobutyric acid (GABA-A) receptor, subunit alpha 5
	110891	Slc8a2	solute carrier family 8 (sodium/calcium exchanger), member 2
	207565	Camkk2	calcium/calmodulin-dependent protein kinase kinase 2, beta
	214230	Pak6	p21 (CDKN1A)-activated kinase 6
	224617	Tbc1d24	TBC1 domain family, member 24
	229949	Ak5	adenylate kinase 5
	233335	Synm	synemin, intermediate filament protein
	245555	C77370	expressed sequence C77370
	279653	Pcdh19	protocadherin 19
	320827	C530008M17Rik	RIKEN cDNA C530008M17 gene
	381270	2009-03-04	membrane-associated ring finger (C3HC4) 4
	432530	Adcy1	adenylate cyclase 1
	631286	LOC631286	similar to acid phosphatase 1, soluble
	100046314	LOC100046314	similar to precerebellin-1

## Sheet: P1 DOWN
P1 DOWN	GO biological process:cell cycle	p-value	1.23643e-05
	EntrezGene ID	Symbol	Description
	225745	Ccdc5	coiled-coil domain containing 5
	71924	Tube1	epsilon-tubulin 1
	12316	Aspm	asp (abnormal spindle)-like, microcephaly associated (Drosophila)
	76302	Pcnp	PEST proteolytic signal containing nuclear protein
	56399	Akap8	A kinase (PRKA) anchor protein 8
	17220	Mcm7	minichromosome maintenance deficient 7 (S. cerevisiae)
	13605	Ect2	ect2 oncogene
	12190	Brca2	breast cancer 2
	56706	Ccnl1	cyclin L1
	245000	Atr	ataxia telangiectasia and Rad3 related
	16551	Kif11	kinesin family member 11
	233406	Prc1	protein regulator of cytokinesis 1
	21335	Tacc3	transforming, acidic coiled-coil containing protein 3
	68549	Sgol2	shugoshin-like 2 (S. pombe)
	20437	Siah1a	seven in absentia 1A
	12428	Ccna2	cyclin A2
	12449	Ccnf	cyclin F
	434175	EG434175	predicted gene, EG434175
	67139	Mis12	MIS12 homolog (yeast)
	66077	Aurkaip1	aurora kinase A interacting protein 1
	72119	Tpx2	TPX2, microtubule-associated protein homolog (Xenopus laevis)
	18861	Pms2	postmeiotic segregation increased 2 (S. cerevisiae)
	237436	Gas2l3	growth arrest-specific 2 like 3
	240665	Ccnj	cyclin J
	13557	E2f3	E2F transcription factor 3
	27214	Dbf4	DBF4 homolog (S. cerevisiae)
	GO biological process:M phase	p-value	0.000253957
	EntrezGene ID	Symbol	Description
	225745	Ccdc5	coiled-coil domain containing 5
	12316	Aspm	asp (abnormal spindle)-like, microcephaly associated (Drosophila)
	56399	Akap8	A kinase (PRKA) anchor protein 8
	12190	Brca2	breast cancer 2
	16551	Kif11	kinesin family member 11
	20437	Siah1a	seven in absentia 1A
	12428	Ccna2	cyclin A2
	12449	Ccnf	cyclin F
	67139	Mis12	MIS12 homolog (yeast)
	66077	Aurkaip1	aurora kinase A interacting protein 1
	18861	Pms2	postmeiotic segregation increased 2 (S. cerevisiae)
	GO cellular compartment:intracellular	p-value	1.22519e-09
	EntrezGene ID	Symbol	Description
	223921	Aaas	achalasia, adrenocortical insufficiency, alacrimia
	217265	Abca5	ATP-binding cassette, sub-family A (ABC1), member 5
	226251	Ablim1	actin-binding LIM protein 1
	226747	Ahctf1	AT hook containing transcription factor 1
	56399	Akap8	A kinase (PRKA) anchor protein 8
	56454	Aldh18a1	aldehyde dehydrogenase 18 family, member A1
	110695	Aldh7a1	aldehyde dehydrogenase family 7, member A1
	11767	Ap1m1	adaptor-related protein complex AP-1, mu subunit 1
	55946	Ap3m1	adaptor-related protein complex 3, mu 1 subunit
	77038	Arfgap2	ADP-ribosylation factor GTPase activating protein 2
	228482	Arhgap11a	Rho GTPase activating protein 11A
	94246	Arid4b	AT rich interactive domain 4B (RBP1-like)
	56350	Arl3	ADP-ribosylation factor-like 3
	56297	Arl6	ADP-ribosylation factor-like 6
	12316	Aspm	asp (abnormal spindle)-like, microcephaly associated (Drosophila)
	77040	Atg16l1	autophagy-related 16-like 1 (yeast)
	245000	Atr	ataxia telangiectasia and Rad3 related
	66077	Aurkaip1	aurora kinase A interacting protein 1
	407812	BC066028	cDNA sequence BC066028
	12043	Bcl2	B-cell leukemia/lymphoma 2
	72567	Bclaf1	BCL2-associated transcription factor 1
	12190	Brca2	breast cancer 2
	70456	Brp44	brain protein 44
	93871	Brwd1	bromodomain and WD repeat domain containing 1
	12234	Btrc	beta-transducin repeat containing protein
	217653	C79407	expressed sequence C79407
	27267	Cars	cysteinyl-tRNA synthetase
	76464	Casc5	cancer susceptibility candidate 5
	225745	Ccdc5	coiled-coil domain containing 5
	12428	Ccna2	cyclin A2
	12449	Ccnf	cyclin F
	240665	Ccnj	cyclin J
	56706	Ccnl1	cyclin L1
	12549	Cdgap	CDC42 GTPase-activating protein
	12552	Cdh11	cadherin 11
	102920	Cenpi	centromere protein I
	12675	Chuk	conserved helix-loop-helix ubiquitous kinase
	12750	Clk4	CDC like kinase 4
	338337	Cog3	component of oligomeric golgi complex 3
	12842	Col1a1	collagen, type I, alpha 1
	226139	Cox15	COX15 homolog, cytochrome c oxidase assembly protein (yeast)
	71957	Cpsf3l	cleavage and polyadenylation specific factor 3-like
	78070	Cpt1c	carnitine palmitoyltransferase 1c
	68588	Cthrc1	collagen triple helix repeat containing 1
	27214	Dbf4	DBF4 homolog (S. cerevisiae)
	13205	Ddx3x	DEAD/H (Asp-Glu-Ala-Asp/His) box polypeptide 3, X-linked
	110350	Dync2h1	dynein cytoplasmic 2 heavy chain 1
	13557	E2f3	E2F transcription factor 3
	13605	Ect2	ect2 oncogene
	434175	EG434175	predicted gene, EG434175
	668710	EG668710	predicted gene, EG668710
	224045	Eif2b5	eukaryotic translation initiation factor 2B, subunit 5 epsilon
	26379	Esrra	estrogen related receptor, alpha
	237211	Fancb	Fanconi anemia, complementation group B
	232288	Frmd4b	FERM domain containing 4B
	51886	Fubp1	far upstream element (FUSE) binding protein 1
	14349	Fv1	Friend virus susceptibility 1
	67769	Gpatch2	G patch domain containing 2
	66614	Gpatch4	G patch domain containing 4
	14873	Gsto1	glutathione S-transferase omega 1
	231279	Guf1	GUF1 GTPase homolog (S. cerevisiae)
	15130	Hbb-b2	hemoglobin, beta adult minor chain
	56702	Hist1h1b	histone cluster 1, H1b
	319186	Hist1h2bm	histone cluster 1, H2bm
	97165	Hmgb2	high mobility group box 2
	15381	Hnrnpc	heterogeneous nuclear ribonucleoprotein C
	15490	Hsd17b7	hydroxysteroid (17-beta) dehydrogenase 7
	71586	Ifih1	interferon induced with helicase C domain 1
	55978	Ift20	intraflagellar transport 20 homolog (Chlamydomonas)
	72656	Ints8	integrator complex subunit 8
	16452	Jak2	Janus kinase 2
	16551	Kif11	kinesin family member 11
	209737	Kif15	kinesin family member 15
	71819	Kif23	kinesin family member 23
	16571	Kif4	kinesin family member 4
	226541	Klhl20	kelch-like 20 (Drosophila)
	268481	Krt222	keratin 222
	224143	Ktelc1	KTEL (Lys-Tyr-Glu-Leu) containing 1
	107045	Lars	leucyl-tRNA synthetase
	16828	Ldha	lactate dehydrogenase A
	17220	Mcm7	minichromosome maintenance deficient 7 (S. cerevisiae)
	100019	Mdn1	midasin homolog (yeast)
	19014	Med1	mediator complex subunit 1
	67139	Mis12	MIS12 homolog (yeast)
	21428	Mlx	MAX-like protein X
	67973	Mphosph10	M-phase phosphoprotein 10 (U3 small nucleolar ribonucleoprotein)
	94065	Mrpl34	mitochondrial ribosomal protein L34
	66493	Mrpl51	mitochondrial ribosomal protein L51
	17686	Msh3	mutS homolog 3 (E. coli)
	53332	Mtmr1	myotubularin related protein 1
	108853	Mtrf1l	mitochondrial translational release factor 1-like
	270163	Myo9a	myosin IXa
	70223	Nars	asparaginyl-tRNA synthetase
	595136	Ndufs5	NADH dehydrogenase (ubiquinone) Fe-S protein 5
	234258	Neil3	nei like 3 (E. coli)
	18013	Neurod2	neurogenic differentiation 2
	217431	Nol10	nucleolar protein 10
	268903	Nrip1	nuclear receptor interacting protein 1
	103468	Nup107	nucleoporin 107
	71147	Oxsm	3-oxoacyl-ACP synthase, mitochondrial
	76302	Pcnp	PEST proteolytic signal containing nuclear protein
	68263	Pdhb	pyruvate dehydrogenase (lipoamide) beta
	18641	Pfkl	phosphofructokinase, liver, B-type
	56421	Pfkp	phosphofructokinase, platelet
	18861	Pms2	postmeiotic segregation increased 2 (S. cerevisiae)
	18971	Pold1	polymerase (DNA directed), delta 1, catalytic subunit
	233406	Prc1	protein regulator of cytokinesis 1
	53381	Prdx4	peroxiredoxin 4
	19134	Prpf4b	PRP4 pre-mRNA processing factor 4 homolog B (yeast)
	66413	Psmd6	proteasome (prosome, macropain) 26S subunit, non-ATPase, 6
	103136	Pwp1	PWP1 homolog (S. cerevisiae)
	56009	Refbp2	RNA and export factor binding protein 2
	19763	Ring1	ring finger protein 1
	19762	Rit2	Ras-like without CAAX 2
	19771	Rlbp1	retinaldehyde binding protein 1
	11858	Rnd2	Rho family GTPase 2
	235293	Sc5d	sterol-C5-desaturase (fungal ERG3, delta-5-desaturase) homolog (S. cerevisae)
	20249	Scd1	stearoyl-Coenzyme A desaturase 1
	20250	Scd2	stearoyl-Coenzyme A desaturase 2
	57743	Sec61a2	Sec61, alpha subunit 2 (S. cerevisiae)
	224440	Setd4	SET domain containing 4
	66083	Setd6	SET domain containing 6
	94281	Sfxn4	sideroflexin 4
	68549	Sgol2	shugoshin-like 2 (S. pombe)
	20437	Siah1a	seven in absentia 1A
	76479	Smndc1	survival motor neuron domain containing 1
	20615	Snapin	SNAP-associated protein
	320145	Sp8	trans-acting transcription factor 8
	56632	Sphk2	sphingosine kinase 2
	269209	Stk36	serine/threonine kinase 36 (fused homolog, Drosophila)
	21335	Tacc3	transforming, acidic coiled-coil containing protein 3
	70430	Tbce	tubulin-specific chaperone e
	56070	Tcerg1	transcription elongation regulator 1 (CA150)
	106795	Tcf19	transcription factor 19
	22042	Tfrc	transferrin receptor
	225160	Thoc1	THO complex 1
	21841	Tia1	cytotoxic granule-associated RNA binding protein 1
	73166	Tm7sf2	transmembrane 7 superfamily member 2
	21973	Top2a	topoisomerase (DNA) II alpha
	326618	Tpm4	tropomyosin 4
	72119	Tpx2	TPX2, microtubule-associated protein homolog (Xenopus laevis)
	78232	Trappc6b	trafficking protein particle complex 6B
	56196	Ttrap	Traf and Tnf receptor associated protein
	71924	Tube1	epsilon-tubulin 1
	233073	U2af1l4	U2 small nuclear RNA auxiliary factor 1-like 4
	170644	Ubn1	ubinuclein 1
	22278	Usf1	upstream transcription factor 1
	66477	Usmg5	upregulated during skeletal muscle growth 5
	170707	Usp48	ubiquitin specific peptidase 48
	217109	Utp18	UTP18, small subunit (SSU) processome component, homolog (yeast)
	22327	Vbp1	von Hippel-Lindau binding protein 1
	69368	Wdfy1	WD repeat and FYVE domain containing 1
	72515	Wdr43	WD repeat domain 43
	231386	Ythdc1	YTH domain containing 1
	22642	Zbtb17	zinc finger and BTB domain containing 17
	381990	Zbtb2	zinc finger and BTB domain containing 2
	64453	Zfp280b	zinc finger protein 280b
	22694	Zfp35	zinc finger protein 35
	272347	Zfp398	zinc finger protein 398
	619331	Zfp551	zinc fingr protein 551
	384763	Zfp667	zinc finger protein 667
	68014	Zwilch	Zwilch, kinetochore associated, homolog (Drosophila)
	66869	1200003I07Rik	RIKEN cDNA 1200003I07 gene
	67105	1700034H14Rik	RIKEN cDNA 1700034H14 gene
	76916	4930455C21Rik	RIKEN cDNA 4930455C21 gene
	GO cellular compartment:nucleus	p-value	7.36853e-06
	EntrezGene ID	Symbol	Description
	223921	Aaas	achalasia, adrenocortical insufficiency, alacrimia
	226747	Ahctf1	AT hook containing transcription factor 1
	56399	Akap8	A kinase (PRKA) anchor protein 8
	77038	Arfgap2	ADP-ribosylation factor GTPase activating protein 2
	94246	Arid4b	AT rich interactive domain 4B (RBP1-like)
	12316	Aspm	asp (abnormal spindle)-like, microcephaly associated (Drosophila)
	245000	Atr	ataxia telangiectasia and Rad3 related
	66077	Aurkaip1	aurora kinase A interacting protein 1
	407812	BC066028	cDNA sequence BC066028
	12043	Bcl2	B-cell leukemia/lymphoma 2
	72567	Bclaf1	BCL2-associated transcription factor 1
	12190	Brca2	breast cancer 2
	93871	Brwd1	bromodomain and WD repeat domain containing 1
	217653	C79407	expressed sequence C79407
	76464	Casc5	cancer susceptibility candidate 5
	12428	Ccna2	cyclin A2
	12449	Ccnf	cyclin F
	240665	Ccnj	cyclin J
	56706	Ccnl1	cyclin L1
	102920	Cenpi	centromere protein I
	12750	Clk4	CDC like kinase 4
	71957	Cpsf3l	cleavage and polyadenylation specific factor 3-like
	27214	Dbf4	DBF4 homolog (S. cerevisiae)
	13205	Ddx3x	DEAD/H (Asp-Glu-Ala-Asp/His) box polypeptide 3, X-linked
	13557	E2f3	E2F transcription factor 3
	434175	EG434175	predicted gene, EG434175
	224045	Eif2b5	eukaryotic translation initiation factor 2B, subunit 5 epsilon
	26379	Esrra	estrogen related receptor, alpha
	237211	Fancb	Fanconi anemia, complementation group B
	51886	Fubp1	far upstream element (FUSE) binding protein 1
	56702	Hist1h1b	histone cluster 1, H1b
	319186	Hist1h2bm	histone cluster 1, H2bm
	97165	Hmgb2	high mobility group box 2
	15381	Hnrnpc	heterogeneous nuclear ribonucleoprotein C
	71586	Ifih1	interferon induced with helicase C domain 1
	72656	Ints8	integrator complex subunit 8
	16571	Kif4	kinesin family member 4
	226541	Klhl20	kelch-like 20 (Drosophila)
	17220	Mcm7	minichromosome maintenance deficient 7 (S. cerevisiae)
	100019	Mdn1	midasin homolog (yeast)
	19014	Med1	mediator complex subunit 1
	67139	Mis12	MIS12 homolog (yeast)
	21428	Mlx	MAX-like protein X
	67973	Mphosph10	M-phase phosphoprotein 10 (U3 small nucleolar ribonucleoprotein)
	17686	Msh3	mutS homolog 3 (E. coli)
	234258	Neil3	nei like 3 (E. coli)
	18013	Neurod2	neurogenic differentiation 2
	217431	Nol10	nucleolar protein 10
	268903	Nrip1	nuclear receptor interacting protein 1
	103468	Nup107	nucleoporin 107
	76302	Pcnp	PEST proteolytic signal containing nuclear protein
	18861	Pms2	postmeiotic segregation increased 2 (S. cerevisiae)
	18971	Pold1	polymerase (DNA directed), delta 1, catalytic subunit
	233406	Prc1	protein regulator of cytokinesis 1
	19134	Prpf4b	PRP4 pre-mRNA processing factor 4 homolog B (yeast)
	103136	Pwp1	PWP1 homolog (S. cerevisiae)
	56009	Refbp2	RNA and export factor binding protein 2
	19763	Ring1	ring finger protein 1
	224440	Setd4	SET domain containing 4
	66083	Setd6	SET domain containing 6
	68549	Sgol2	shugoshin-like 2 (S. pombe)
	20437	Siah1a	seven in absentia 1A
	76479	Smndc1	survival motor neuron domain containing 1
	320145	Sp8	trans-acting transcription factor 8
	269209	Stk36	serine/threonine kinase 36 (fused homolog, Drosophila)
	56070	Tcerg1	transcription elongation regulator 1 (CA150)
	106795	Tcf19	transcription factor 19
	225160	Thoc1	THO complex 1
	21841	Tia1	cytotoxic granule-associated RNA binding protein 1
	21973	Top2a	topoisomerase (DNA) II alpha
	72119	Tpx2	TPX2, microtubule-associated protein homolog (Xenopus laevis)
	56196	Ttrap	Traf and Tnf receptor associated protein
	233073	U2af1l4	U2 small nuclear RNA auxiliary factor 1-like 4
	170644	Ubn1	ubinuclein 1
	22278	Usf1	upstream transcription factor 1
	170707	Usp48	ubiquitin specific peptidase 48
	217109	Utp18	UTP18, small subunit (SSU) processome component, homolog (yeast)
	22327	Vbp1	von Hippel-Lindau binding protein 1
	69368	Wdfy1	WD repeat and FYVE domain containing 1
	72515	Wdr43	WD repeat domain 43
	231386	Ythdc1	YTH domain containing 1
	22642	Zbtb17	zinc finger and BTB domain containing 17
	381990	Zbtb2	zinc finger and BTB domain containing 2
	64453	Zfp280b	zinc finger protein 280b
	22694	Zfp35	zinc finger protein 35
	272347	Zfp398	zinc finger protein 398
	619331	Zfp551	zinc fingr protein 551
	384763	Zfp667	zinc finger protein 667
	66869	1200003I07Rik	RIKEN cDNA 1200003I07 gene
	Astroglia cultered cells (GSE9566)	p-value	2.10712e-06
	EntrezGene ID	Symbol	Description
	56454	Aldh18a1	aldehyde dehydrogenase 18 family, member A1
	228482	Arhgap11a	Rho GTPase activating protein 11A
	12316	Aspm	asp (abnormal spindle)-like, microcephaly associated (Drosophila)
	224171	C330027C09Rik	RIKEN cDNA C330027C09 gene
	217653	C79407	expressed sequence C79407
	12428	Ccna2	cyclin A2
	12509	Cd59a	CD59a antigen
	57810	Cdon	cell adhesion molecule-related/down-regulated by oncogenes
	27214	Dbf4	DBF4 homolog (S. cerevisiae)
	13605	Ect2	ect2 oncogene
	434175	EG434175	predicted gene, EG434175
	237436	Gas2l3	growth arrest-specific 2 like 3
	97165	Hmgb2	high mobility group box 2
	71586	Ifih1	interferon induced with helicase C domain 1
	16551	Kif11	kinesin family member 11
	71819	Kif23	kinesin family member 23
	100048853	LOC100048853	similar to nuclear myosin I beta
	631653	LOC631653	similar to Kinesin-like protein KIF2C (Mitotic centromere-associated kinesin) (MCAK)
	17220	Mcm7	minichromosome maintenance deficient 7 (S. cerevisiae)
	54392	Ncapg	on-SMC condensin I complex, subunit G
	433368	OTTMUSG00000021623	predicted gene, OTTMUSG00000021623
	52033	Pbk	PDZ binding kinase
	56421	Pfkp	phosphofructokinase, platelet
	233406	Prc1	protein regulator of cytokinesis 1
	665433	RP23-480B19.10	similar to histone 2a
	68549	Sgol2	shugoshin-like 2 (S. pombe)
	21335	Tacc3	transforming, acidic coiled-coil containing protein 3
	326618	Tpm4	tropomyosin 4
	72119	Tpx2	TPX2, microtubule-associated protein homolog (Xenopus laevis)
	68014	Zwilch	Zwilch, kinetochore associated, homolog (Drosophila)
	KEGG Pathways:Glycolysis / Gluconeogenesis	p-value	0.000232881
	EntrezGene ID	Symbol	Description
	110695	Aldh7a1	aldehyde dehydrogenase family 7, member A1
	16828	Ldha	lactate dehydrogenase A
	68263	Pdhb	pyruvate dehydrogenase (lipoamide) beta
	18641	Pfkl	phosphofructokinase, liver, B-type
	56421	Pfkp	phosphofructokinase, platelet
	21991	Tpi1	triosephosphate isomerase 1

## Sheet: P18 UP
P18 UP	P16 and P26 neurons (GSE9566)	p-value	1.10255e-10
	EntrezGene ID	Symbol	Description
	66695	Aspn	asporin
	268878	Atp13a5	ATPase type 13A5
	17064	Cd93	CD93 antigen
	13036	Ctsh	cathepsin H
	110257	Hba-a2	hemoglobin alpha, adult chain 2
	72630	Hspa12b	heat shock protein 12B
	16186	Il2rg	interleukin 2 receptor, gamma chain
	216850	Jmjd3	jumonji domain containing 3
	100047396	LOC100047396	similar to peptidoglycan recognition protein
	630776	LOC630776	similar to Nidogen precursor (Entactin)
	105450	Mmrn2	multimerin 2
	17880	Myh11	myosin, heavy polypeptide 11, smooth muscle
	19737	Rgs5	regulator of G-protein signaling 5
	19073	Srgn	serglycin
	21846	Tie1	tyrosine kinase with immunoglobulin-like and EGF-like domains 1
	56277	Tmem45a	transmembrane protein 45a
	GO molecular function:retinal binding	p-value	8.77527e-05
	EntrezGene ID	Symbol	Description
	19771	Rlbp1	retinaldehyde binding protein 1
	19662	Rbp4	retinol binding protein 4, plasma
	12904	Crabp2	cellular retinoic acid binding protein II
	Cultered Astroglia (GSE9566)	p-value	5.2499e-07
	EntrezGene ID	Symbol	Description
	Adamtsl4	ADAMTS-like 4
	LOC100048867	similar to Annexin A2 (Annexin II) (Lipocortin II) (Calpactin I heavy chain) (Chromobindin-8) (p36) (Protein I) (Placental anticoagulant protein IV) (PAP-IV)
	Myl9	myosin, light polypeptide 9, regulatory
	RP23-480B19.10	similar to histone 2a
	Acta2	actin, alpha 2, smooth muscle, aorta
	Cnn2	calponin 2
	Fbln5	fibulin 5
	Pcolce	procollagen C-endopeptidase enhancer protein
	Ogn	osteoglycin
	Bgn	biglycan
	Bmp6	bone morphogenetic protein 6
	Fmod	fibromodulin
	Dlk1	delta-like 1 homolog (Drosophila)
	Igf2bp2	insulin-like growth factor 2 mRNA binding protein 2
	LOC100041230	similar to histone H4
	Serping1	serine (or cysteine) peptidase inhibitor, clade G, member 1
	Col1a2	collagen, type I, alpha 2
	Akr1c14	aldo-keto reductase family 1, member C14
	Crip1	cysteine-rich protein 1 (intestinal)
	Ccnd1	cyclin D1
	Odc1	ornithine decarboxylase, structural 1
	1110008P14Rik	RIKEN cDNA 1110008P14 gene
	OTTMUSG00000021623	predicted gene, OTTMUSG00000021623
	GO biological process:positive regulation of T cell differentiation	p-value	8.89166e-05
	EntrezGene ID	Symbol	Description
	16149	Cd74	CD74 antigen (invariant polypeptide of major histocompatibility complex, class II antigen-associated)
	14960	H2-Aa	histocompatibility 2, class II antigen A, alpha
	320404	Itpkb	inositol 1,4,5-trisphosphate 3-kinase B

## Sheet: P18 DOWN
P18 DOWN	GO biological process:glial cell migration	p-value	0.000640656
	EntrezGene ID	Symbol	Description
	17984	Ndn	necdin
	21907	Nr2e1	nuclear receptor subfamily 2, group E, member 1
	Chromosome:3	p-value	6.21907e-10
	EntrezGene ID	Symbol	Description
	71760	Agxt2l1	alanine-glyoxylate aminotransferase 2-like 1
	67489	Ap4b1	adaptor-related protein complex AP-4, beta 1
	246703	Apoa1bp	apolipoprotein A-I binding protein
	213498	Arhgef11	Rho guanine nucleotide exchange factor (GEF) 11
	271970	Arsj	arylsulfatase J
	16007	Cyr61	cysteine rich protein 61
	80891	Fcrls	Fc receptor-like S, scavenger receptor
	14658	Glrb	glycine receptor, beta subunit
	15191	Hdgf	hepatoma-derived growth factor
	380614	Intu	inturned planar cell polarity effector homolog (Drosophila)
	100046410	LOC100046410	similar to palmdelphin
	100047363	LOC100047363	hypothetical protein LOC100047363
	675032	LOC675032	similar to Exosome complex exonuclease RRP45 (Exosome component 9) (Polymyositis/scleroderma autoantigen 1) (Autoantigen PM/Scl 1) (Polymyositis/scleroderma autoantigen 75 kDa) (PM/Scl-75) (P75 polymyositis-scleroderma overlap syndrome-associated a...
	99633	Lphn2	latrophilin 2
	71710	Lrrcc1	leucine rich repeat and coiled-coil domain containing 1
	78523	Mrpl9	mitochondrial ribosomal protein L9
	18129	Notch2	Notch gene homolog 2 (Drosophila)
	114249	Npnt	nephronectin
	99543	Olfml3	olfactomedin-like 3
	18632	Pex11b	peroxisomal biogenesis factor 11b
	18645	Pfn2	profilin 2
	236539	Phgdh	3-phosphoglycerate dehydrogenase
	18685	Phtf1	putative homeodomain transcription factor 1
	66350	Pla2g12a	phospholipase A2, group XIIA
	66368	Rtcd1	RNA terminal phosphate cyclase domain 1
	69269	Scnm1	sodium channel modifier 1
	20333	Sec22b	SEC22 vesicle trafficking protein homolog B (S. cerevisiae)
	26568	Slc27a3	solute carrier family 27 (fatty acid transporter), member 3
	75778	Them4	thioesterase superfamily member 4
	78784	Tnrc4	trinucleotide repeat containing 4
	94093	Trim33	tripartite motif-containing 33
	22065	Trpc3	transient receptor potential cation channel, subfamily C, member 3
	99526	Usp53	ubiquitin specific peptidase 53
	22414	Wnt2b	wingless related MMTV integration site 2b
	229055	Zbtb10	zinc finger and BTB domain containing 10
	66361	Zfand1	zinc finger, AN1-type domain 1
	242109	Zfp697	zinc finger protein 697
	75939	75939	RIKEN cDNA 4930579G24 gene
	66353	2310007A19Rik	RIKEN cDNA 2310007A19 gene
	70617	5730508B09Rik	RIKEN cDNA 5730508B09 gene
	GO cellular compartment:intracellular organelle	p-value	9.90649e-06
	EntrezGene ID	Symbol	Description
	11363	Acadl	acyl-Coenzyme A dehydrogenase, long-chain
	11736	Ankfy1	ankyrin repeat and FYVE domain containing 1
	67489	Ap4b1	adaptor-related protein complex AP-4, beta 1
	11838	Arc	activity regulated cytoskeletal-associated protein
	99371	Arfgef2	ADP-ribosylation factor guanine nucleotide-exchange factor 2 (brefeldin A-inhibited)
	11911	Atf4	activating transcription factor 4
	77040	Atg16l1	autophagy-related 16-like 1 (yeast)
	215418	Axud1	AXIN1 up-regulated 1
	52609	Cbx7	chromobox homolog 7
	73739	Cby1	chibby homolog 1 (Drosophila)
	240665	Ccnj	cyclin J
	12696	Cirbp	cold inducible RNA binding protein
	56222	Cited4	Cbp/p300-interacting transactivator, with Glu/Asp-rich carboxy-terminal domain, 4
	98985	Clp1	CLP1, cleavage and polyadenylation factor I subunit, homolog (S. cerevisiae)
	226139	Cox15	COX15 homolog, cytochrome c oxidase assembly protein (yeast)
	12892	Cpox	coproporphyrinogen oxidase
	13167	Dbi	diazepam binding inhibitor
	83945	Dnaja3	DnaJ (Hsp40) homolog, subfamily A, member 3
	192193	Edem1	ER degradation enhancer, mannosidase alpha-like 1
	636544	EG636544	predicted gene, EG636544
	72205	Eml2	echinoderm microtubule associated protein like 2
	54357	Epb4.1l4b	erythrocyte protein band 4.1-like 4b
	14030	Ewsr1	Ewing sarcoma breakpoint region 1
	104806	Fancm	Fanconi anemia, complementation group M
	17873	Gadd45b	growth arrest and DNA-damage-inducible 45 beta
	15191	Hdgf	hepatoma-derived growth factor
	70823	Hmgb2l1	high mobility group box 2-like 1
	56258	Hnrnph2	heterogeneous nuclear ribonucleoprotein H2
	19062	Inpp5k	inositol polyphosphate 5-phosphatase K
	70422	Ints2	integrator complex subunit 2
	16391	Irf9	interferon regulatory factor 9
	230674	Jmjd2a	jumonji domain containing 2A
	57339	Jph1	junctophilin 1
	16477	Junb	Jun-B oncogene
	23924	Katna1	katanin p60 (ATPase-containing) subunit A1
	233877	Kctd13	potassium channel tetramerisation domain containing 13
	268481	Krt222	keratin 222
	434784	Ldoc1	leucine zipper, down-regulated in cancer 1
	72290	Lsm11	U7 snRNP-specific Sm-like protein LSM11
	66634	Mcm8	minichromosome maintenance deficient 8 (S. cerevisiae)
	109264	Me3	malic enzyme 3, NADP(+)-dependent, mitochondrial
	80509	Med8	mediator of RNA polymerase II transcription, subunit 8 homolog (yeast)
	210719	Mkx	mohawk homeobox
	77697	Mmab	methylmalonic aciduria (cobalamin deficiency) type B homolog (human)
	78523	Mrpl9	mitochondrial ribosomal protein L9
	17765	Mtf2	metal response element binding transcription factor 2
	218203	Mylip	myosin regulatory light chain interacting protein
	56406	Ncoa6	nuclear receptor coactivator 6
	17984	Ndn	necdin
	595136	Ndufs5	NADH dehydrogenase (ubiquinone) Fe-S protein 5
	18012	Neurod1	neurogenic differentiation 1
	217011	Nle1	notchless homolog 1 (Drosophila)
	217431	Nol10	nucleolar protein 10
	18129	Notch2	Notch gene homolog 2 (Drosophila)
	225872	Npas4	neuronal PAS domain protein 4
	21907	Nr2e1	nuclear receptor subfamily 2, group E, member 1
	15370	Nr4a1	nuclear receptor subfamily 4, group A, member 1
	60345	Nrip2	nuclear receptor interacting protein 2
	234865	Nup133	nucleoporin 133
	433904	Ociad2	OCIA domain containing 2
	71147	Oxsm	3-oxoacyl-ACP synthase, mitochondrial
	50873	Park2	Parkinson disease (autosomal recessive, juvenile) 2, parkin
	76302	Pcnp	PEST proteolytic signal containing nuclear protein
	68263	Pdhb	pyruvate dehydrogenase (lipoamide) beta
	18632	Pex11b	peroxisomal biogenesis factor 11b
	18645	Pfn2	profilin 2
	18685	Phtf1	putative homeodomain transcription factor 1
	27392	Pign	phosphatidylinositol glycan anchor biosynthesis, class N
	69656	Pir	pirin
	66350	Pla2g12a	phospholipase A2, group XIIA
	105675	Ppif	peptidylprolyl isomerase F (cyclophilin F)
	19225	Ptgs2	prostaglandin-endoperoxide synthase 2
	545622	Ptpn3	protein tyrosine phosphatase, non-receptor type 3
	19341	Rab4a	RAB4A, member RAS oncogene family
	192678	Rassf3	Ras association (RalGDS/AF-6) domain family member 3
	68098	Rchy1	ring finger and CHY zinc finger domain containing 1
	69724	Rnaseh2a	ribonuclease H2, large subunit
	66368	Rtcd1	RNA terminal phosphate cyclase domain 1
	212712	Satb2	special AT-rich sequence binding protein 2
	69269	Scnm1	sodium channel modifier 1
	20333	Sec22b	SEC22 vesicle trafficking protein homolog B (S. cerevisiae)
	67582	Slc25a26	solute carrier family 25 (mitochondrial carrier, phosphate carrier), member 26
	26568	Slc27a3	solute carrier family 27 (fatty acid transporter), member 3
	74102	Slc35a5	solute carrier family 35, member A5
	76479	Smndc1	survival motor neuron domain containing 1
	234847	Spg7	spastic paraplegia 7 homolog (human)
	20847	Stat2	signal transducer and activator of transcription 2
	230908	Tardbp	TAR DNA binding protein
	104884	Tdp1	tyrosyl-DNA phosphodiesterase 1
	21834	Thrb	thyroid hormone receptor beta
	21885	Tle1	transducin-like enhancer of split 1, homolog of Drosophila E(spl)
	21916	Tmod1	tropomodulin 1
	21952	Tnni1	troponin I, skeletal, slow 1
	94093	Trim33	tripartite motif-containing 33
	66926	Trmt6	tRNA methyltransferase 6 homolog (S. cerevisiae)
	22099	Tsn	translin
	217109	Utp18	UTP18, small subunit (SSU) processome component, homolog (yeast)
	75410	Wbp7	WW domain binding protein 7
	229055	Zbtb10	zinc finger and BTB domain containing 10
	74168	Zdhhc16	zinc finger, DHHC domain containing 16
	381410	Zfp408	zinc finger protein 408
	239652	Zfp641	zinc finger protein 641
	242109	Zfp697	zinc finger protein 697
	233056	Zfp790	zinc finger protein 790
	235050	Zfp810	zinc finger protein 810
	67105	1700034H14Rik	RIKEN cDNA 1700034H14 gene
	70567	5730455O13Rik	RIKEN cDNA 5730455O13 gene
	240041	A630033E08Rik	RIKEN cDNA A630033E08 gene

## Sheet: P21 UP
P21 UP	GO biological process:immune system process	p-value	1.09176e-05
	EntrezGene ID	Symbol	Description
	11656	Alas2	aminolevulinic acid synthase 2, erythroid
	20295	Ccl17	chemokine (C-C motif) ligand 17
	56838	Ccl28	chemokine (C-C motif) ligand 28
	12445	Ccnd3	cyclin D3
	230073	Ddx58	DEAD (Asp-Glu-Ala-Asp) box polypeptide 58
	19106	Eif2ak2	eukaryotic translation initiation factor 2-alpha kinase 2
	14129	Fcgr1	Fc receptor, IgG, high affinity I
	56484	Foxo3	forkhead box O3
	55932	Gbp3	guanylate binding protein 3
	229900	Gbp6	guanylate binding protein 6
	15951	Ifi204	interferon activated gene 204
	71586	Ifih1	interferon induced with helicase C domain 1
	15957	Ifit1	interferon-induced protein with tetratricopeptide repeats 1
	54123	Irf7	interferon regulatory factor 7
	16391	Irf9	interferon regulatory factor 9
	17084	Ly86	lymphocyte antigen 86
	17096	Lyn	Yamaguchi sarcoma viral (v-yes-1) oncogene homolog
	23962	Oasl2	2'-5' oligoadenylate synthetase-like 2
	14628	Ostm1	osteopetrosis associated transmembrane protein 1
	21356	Tapbp	TAP binding protein
	Astroglia cultered cells (GSE9566)	p-value	1.69022e-06
	EntrezGene ID	Symbol	Description
	75568	Capsl	calcyphosine-like
	12445	Ccnd3	cyclin D3
	13057	Cyba	cytochrome b-245, alpha polypeptide
	209773	Dennd2a	DENN/MADD domain containing 2A
	209200	Dtx3l	deltex 3-like (Drosophila)
	14229	Fkbp5	FK506 binding protein 5
	626578	Gbp10	guanylate-binding protein 10
	667370	I830012O16Rik	RIKEN cDNA I830012O16 gene
	71586	Ifih1	interferon induced with helicase C domain 1
	15957	Ifit1	interferon-induced protein with tetratricopeptide repeats 1
	66141	Ifitm3	interferon induced transmembrane protein 3
	16009	Igfbp3	insulin-like growth factor binding protein 3
	15944	Irgm1	immunity-related GTPase family M member 1
	19039	Lgals3bp	lectin, galactoside-binding, soluble, 3 binding protein
	100041230	LOC100041230	similar to histone H4
	100048346	LOC100048346	similar to ubiquitin specific protease UBP43
	17181	Matn2	matrilin 2
	70021	Nt5dc2	5'-nucleotidase domain containing 2
	23962	Oasl2	2'-5' oligoadenylate synthetase-like 2
	80285	Parp9	poly (ADP-ribose) polymerase family, member 9
	19225	Ptgs2	prostaglandin-endoperoxide synthase 2
	67775	Rtp4	receptor transporter protein 4
	20846	Stat1	signal transducer and activator of transcription 1
	20128	Trim30	tripartite motif-containing 30
	22418	Wnt5a	wingless-related MMTV integration site 5A
	Astrocytes (GSE9566)	p-value	2.39828e-06
	EntrezGene ID	Symbol	Description
	171210	Acot2	acyl-CoA thioesterase 2
	11606	Agt	angiotensinogen (serpin peptidase inhibitor, clade A, member 8)
	71760	Agxt2l1	alanine-glyoxylate aminotransferase 2-like 1
	12227	Btg2	B-cell translocation gene 2, anti-proliferative
	108811	Ccdc122	coiled-coil domain containing 122
	433375	Creg1	cellular repressor of E1A-stimulated genes 1
	56448	Cyp2d22	cytochrome P450, family 2, subfamily d, polypeptide 22
	16007	Cyr61	cysteine rich protein 61
	19252	Dusp1	dual specificity phosphatase 1
	104156	Etv5	ets variant gene 5
	56484	Foxo3	forkhead box O3
	71665	Fuca1	fucosidase, alpha-L- 1, tissue
	55932	Gbp3	guanylate binding protein 3
	15903	Id3	inhibitor of DNA binding 3
	207474	Kctd12b	potassium channel tetramerisation domain containing 12b
	100045000	LOC100045000	similar to Small inducible cytokine B10 precursor (CXCL10) (Interferon-gamma-induced protein CRG-2) (Gamma-IP10) (IP-10) (C7)
	100045680	LOC100045680	similar to complement C4
	100047686	LOC100047686	similar to 4930579G22Rik protein
	17096	Lyn	Yamaguchi sarcoma viral (v-yes-1) oncogene homolog
	243771	Parp12	poly (ADP-ribose) polymerase family, member 12
	241274	Pnpla7	patatin-like phospholipase domain containing 7
	19301	Pxmp2	peroxisomal membrane protein 2
	67442	Retsat	retinol saturase (all trans retinol 13,14 reductase)
	20887	Sult1a1	sulfotransferase family 1A, phenol-preferring, member 1
	75541	1700019G17Rik	RIKEN cDNA 1700019G17 gene
	69066	1810010H24Rik	RIKEN cDNA 1810010H24 gene
	192136	5033411D12Rik	RIKEN cDNA 5033411D12 gene
	Neurons (GSE9566)	p-value	5.20197e-05
	EntrezGene ID	Symbol	Description
	66412	Arrdc4	arrestin domain containing 4
	59058	Bhlhb5	basic helix-loop-helix domain containing, class B5
	215303	Camk1g	calcium/calmodulin-dependent protein kinase I gamma
	381113	Cdkl4	cyclin-dependent kinase-like 4
	110197	Dgkg	diacylglycerol kinase, gamma
	26757	Dpysl4	dihydropyrimidinase-like 4
	78408	Fam131a	family with sequence similarity 131, member A
	14617	Gjd2	gap junction protein, delta 2
	56149	Grasp	GRP1 (general receptor for phosphoinositides 1)-associated scaffold protein
	15898	Icam5	intercellular adhesion molecule 5, telencephalin
	99899	Ifi44	interferon-induced protein 44
	100045000	LOC100045000	similar to Small inducible cytokine B10 precursor (CXCL10) (Interferon-gamma-induced protein CRG-2) (Gamma-IP10) (IP-10) (C7)
	100048858	LOC100048858	similar to Ribosomal protein S6 kinase, polypeptide 2
	74342	Lrrtm1	leucine rich repeat transmembrane neuronal 1
	56772	Mllt11	myeloid/lymphoid or mixed-lineage leukemia (trithorax homolog, Drosophila); translocated to, 11
	225872	Npas4	neuronal PAS domain protein 4
	53322	Nucb2	nucleobindin 2
	68070	Pdzd2	PDZ domain containing 2
	76142	Ppp1r14c	protein phosphatase 1, regulatory (inhibitor) subunit 14c
	104582	Rprml	reprimo-like
	54650	Sfmbt1	Scm-like with four mbt domains 1
	20491	Sla	src-like adaptor
	20527	Slc2a3	solute carrier family 2 (facilitated glucose transporter), member 3
	21844	Tiam1	T-cell lymphoma invasion and metastasis 1
	22045	Trhr	thyrotropin releasing hormone receptor
	228911	Tshz2	teashirt zinc finger family member 2
	106369	Ypel1	yippee-like 1 (Drosophila)
	72097	2010300C02Rik	RIKEN cDNA 2010300C02 gene

## Sheet: P21 DOWN
P21 DOWN	Oligodendrocytes (GSE9566)	p-value	2.55759e-31
	EntrezGene ID	Symbol	Description
	240913	Adamts4	a disintegrin-like and metallopeptidase (reprolysin type) with thrombospondin type 1 motif, 4
	68262	Agpat4	1-acylglycerol-3-phosphate O-acyltransferase 4 (lysophosphatidic acid acyltransferase, delta)
	68743	Anln	anillin, actin binding protein
	234094	Arhgef10	Rho guanine nucleotide exchange factor (GEF) 10
	105171	Arrdc3	arrestin domain containing 3
	654818	C030030A07Rik	RIKEN cDNA C030030A07 gene
	12521	Cd82	CD82 antigen
	18417	Cldn11	claudin 11
	12745	Clgn	calmegin
	215748	Cnksr3	Cnksr family member 3
	12799	Cnp	2',3'-cyclic nucleotide 3' phosphodiesterase
	104086	Cyp27a1	cytochrome P450, family 27, subfamily a, polypeptide 1
	68813	Dock5	dedicator of cytokinesis 5
	13595	Ebp	phenylalkylamine Ca2+ antagonist (emopamil) binding protein
	74559	Elovl7	ELOVL family member 7, elongation of long chain fatty acids (yeast)
	320981	Enpp6	ectonucleotide pyrophosphatase/phosphodiesterase 6
	77767	Ermn	ermin, ERM-like protein
	338521	Fa2h	fatty acid 2-hydroxylase
	14431	Gamt	guanidinoacetate methyltransferase
	14618	Gjb1	gap junction protein, beta 1
	118454	Gjc2	gap junction protein, gamma 2
	14763	Gpr37	G protein-coupled receptor 37
	227753	Gsn	gelsolin
	73940	Hapln2	hyaluronan and proteoglycan link protein 2
	15245	Hhip	Hedgehog-interacting protein
	52009	Hn1l	hematological and neurological expressed 1-like
	83964	Jam3	junction adhesion molecule 3
	66124	Josd2	Josephin domain containing 2
	237010	Klhl4	kelch-like 4 (Drosophila)
	19144	Klk6	kallikrein related-peptidase 6
	100044807	LOC100044807	similar to RIKEN cDNA 9630019K15 gene
	100048604	LOC100048604	similar to ninjurin2
	17136	Mag	myelin-associated glycoprotein
	84004	Mcam	melanoma cell adhesion molecule
	214944	Mobkl2b	MOB1, Mps One Binder kinase activator-like 2B (yeast)
	17433	Mobp	myelin-associated oligodendrocytic basic protein
	338367	Myo1d	myosin ID
	14912	Nkx6-2	NK6 homeobox 2
	211712	Pcdh9	protocadherin 9
	27280	Phlda3	pleckstrin homology-like domain, family A, member 3
	140571	Plxnb3	plexin B3
	110391	Qdpr	quinoid dihydropteridine reductase
	94226	S1pr5	sphingosine-1-phosphate receptor 5
	20354	Sema4d	sema domain, immunoglobulin domain (Ig), transmembrane domain (TM) and short cytoplasmic domain, (semaphorin) 4D
	18952	Sept4	septin 4
	319880	Tmcc3	transmembrane and coiled coil domains 3
	56363	Tmeff2	transmembrane protein with EGF-like and two follistatin-like domains 2
	208795	Tmem63a	transmembrane protein 63a
	22041	Trf	transferrin
	66597	Trim13	tripartite motif-containing 13
	74257	Tspan17	tetraspanin 17
	22239	Ugt8a	UDP galactosyltransferase 8A
	100101807	1700047I17Rik2	RIKEN cDNA 1700047I17 gene 2
	226421	5430435G22Rik	RIKEN cDNA 5430435G22 gene
	320587	A230069A22Rik	RIKEN cDNA A230069A22 gene
	Mixed Oligodendroglia (GSE13379)	p-value	3.32194e-20
	EntrezGene ID	Symbol	Description
	240913	Adamts4	a disintegrin-like and metallopeptidase (reprolysin type) with thrombospondin type 1 motif, 4
	11535	Adm	adrenomedullin
	68262	Agpat4	1-acylglycerol-3-phosphate O-acyltransferase 4 (lysophosphatidic acid acyltransferase, delta)
	268390	Ahsa2	AHA1, activator of heat shock protein ATPase homolog 2 (yeast)
	68743	Anln	anillin, actin binding protein
	234094	Arhgef10	Rho guanine nucleotide exchange factor (GEF) 10
	105171	Arrdc3	arrestin domain containing 3
	11484	Aspa	aspartoacylase
	12349	Car2	carbonic anhydrase 2
	12428	Ccna2	cyclin A2
	12521	Cd82	CD82 antigen
	18417	Cldn11	claudin 11
	12799	Cnp	2',3'-cyclic nucleotide 3' phosphodiesterase
	12955	Cryab	crystallin, alpha B
	434175	EG434175	predicted gene, EG434175
	74559	Elovl7	ELOVL family member 7, elongation of long chain fatty acids (yeast)
	18606	Enpp2	ectonucleotide pyrophosphatase/phosphodiesterase 2
	320981	Enpp6	ectonucleotide pyrophosphatase/phosphodiesterase 6
	77767	Ermn	ermin, ERM-like protein
	338521	Fa2h	fatty acid 2-hydroxylase
	14431	Gamt	guanidinoacetate methyltransferase
	67092	Gatm	glycine amidinotransferase (L-arginine:glycine amidinotransferase)
	14618	Gjb1	gap junction protein, beta 1
	118454	Gjc2	gap junction protein, gamma 2
	66066	Gng11	guanine nucleotide binding protein (G protein), gamma 11
	14763	Gpr37	G protein-coupled receptor 37
	227753	Gsn	gelsolin
	73940	Hapln2	hyaluronan and proteoglycan link protein 2
	52009	Hn1l	hematological and neurological expressed 1-like
	83964	Jam3	junction adhesion molecule 3
	66124	Josd2	Josephin domain containing 2
	19144	Klk6	kallikrein related-peptidase 6
	100044807	LOC100044807	similar to RIKEN cDNA 9630019K15 gene
	100048604	LOC100048604	similar to ninjurin2
	17136	Mag	myelin-associated glycoprotein
	17433	Mobp	myelin-associated oligodendrocytic basic protein
	17988	Ndrg1	N-myc downstream regulated gene 1
	14912	Nkx6-2	NK6 homeobox 2
	433368	OTTMUSG00000021623	predicted gene, OTTMUSG00000021623
	27280	Phlda3	pleckstrin homology-like domain, family A, member 3
	72287	Plekhf1	pleckstrin homology domain containing, family F (with FYVE domain) member 1
	140571	Plxnb3	plexin B3
	19734	Rgs16	regulator of G-protein signaling 16
	19771	Rlbp1	retinaldehyde binding protein 1
	20135	Rrm2	ribonucleotide reductase M2
	94226	S1pr5	sphingosine-1-phosphate receptor 5
	66222	Serpinb1a	serine (or cysteine) peptidase inhibitor, clade B, member 1a
	66442	Spc25	SPC25, NDC80 kinetochore complex component, homolog (S. cerevisiae)
	319880	Tmcc3	transmembrane and coiled coil domains 3
	56363	Tmeff2	transmembrane protein with EGF-like and two follistatin-like domains 2
	208795	Tmem63a	transmembrane protein 63a
	103743	Tmem98	transmembrane protein 98
	326618	Tpm4	tropomyosin 4
	22041	Trf	transferrin
	66597	Trim13	tripartite motif-containing 13
	22239	Ugt8a	UDP galactosyltransferase 8A
	100101807	1700047I17Rik2	RIKEN cDNA 1700047I17 gene 2
	320587	A230069A22Rik	RIKEN cDNA A230069A22 gene
	KEGG Pathways:Biosynthesis of steroids	p-value	2.43374e-08
	EntrezGene ID	Symbol	Description
	13121	Cyp51	cytochrome P450, family 51
	13595	Ebp	phenylalkylamine Ca2+ antagonist (emopamil) binding protein
	14137	Fdft1	farnesyl diphosphate farnesyl transferase 1
	56316	Ggcx	gamma-glutamyl carboxylase
	18194	Nsdhl	NAD(P) dependent steroid dehydrogenase-like
	66234	Sc4mol	sterol-C4-methyl oxidase-like
	20775	Sqle	squalene epoxidase
	Astrocytes (GSE9566)	p-value	1.13468e-07
	EntrezGene ID	Symbol	Description
	101401	Adamts9	a disintegrin-like and metallopeptidase (reprolysin type) with thrombospondin type 1 motif, 9
	11829	Aqp4	aquaporin 4
	103172	Chchd10	coiled-coil-helix-coiled-coil-helix domain containing 10
	12843	Col1a2	collagen, type I, alpha 2
	76441	Daam2	dishevelled associated activator of morphogenesis 2
	13731	Emp2	epithelial membrane protein 2
	76267	Fads1	fatty acid desaturase 1
	232146	Fam176a	family with sequence similarity 176, member A
	71584	Gdpd2	glycerophosphodiester phosphodiesterase domain containing 2
	14580	Gfap	glial fibrillary acidic protein
	69590	Gpx8	glutathione peroxidase 8 (putative)
	16403	Itga6	integrin alpha 6
	16816	Lcat	lecithin cholesterol acyltransferase
	100048203	LOC100048203	similar to Nuf2 protein
	228357	Lrp4	low density lipoprotein receptor-related protein 4
	17304	Mfge8	milk fat globule-EGF factor 8 protein
	18217	Ntsr2	neurotensin receptor 2
	27273	Pdk4	pyruvate dehydrogenase kinase, isoenzyme 4
	170768	Pfkfb3	6-phosphofructo-2-kinase/fructose-2,6-biphosphatase 3
	212933	Pm20d1	peptidase M20 domain containing 1
	53412	Ppp1r3c	protein phosphatase 1, regulatory (inhibitor) subunit 3C
	70779	Prdm5	PR domain containing 5
	11758	Prdx6	peroxiredoxin 6
	74002	Psd2	pleckstrin and Sec7 domain containing 2
	71673	Rnf215	ring finger protein 215
	13609	S1pr1	sphingosine-1-phosphate receptor 1
	20249	Scd1	stearoyl-Coenzyme A desaturase 1
	66222	Serpinb1a	serine (or cysteine) peptidase inhibitor, clade B, member 1a
	213053	Slc39a14	solute carrier family 39 (zinc transporter), member 14
	26941	Slc9a3r1	solute carrier family 9 (sodium/hydrogen exchanger), member 3 regulator 1
	21835	Thrsp	thyroid hormone responsive SPOT14 homolog (Rattus)
	68385	Tlcd1	TLC domain containing 1
	22117	Tst	thiosulfate sulfurtransferase, mitochondrial
	50500	Ttpa	tocopherol (alpha) transfer protein
	Astrocytes (GSE13379)	p-value	2.32695e-07
	EntrezGene ID	Symbol	Description
	11747	Anxa5	annexin A5
	30878	Apln	apelin
	67876	Coq10b	coenzyme Q10 homolog B (S. cerevisiae)
	52665	Echdc1	enoyl Coenzyme A hydratase domain containing 1
	14137	Fdft1	farnesyl diphosphate farnesyl transferase 1
	71584	Gdpd2	glycerophosphodiester phosphodiesterase domain containing 2
	14580	Gfap	glial fibrillary acidic protein
	108069	Grm3	glutamate receptor, metabotropic 3
	16008	Igfbp2	insulin-like growth factor binding protein 2
	231070	Insig1	insulin induced gene 1
	638935	LOC638935	similar to peptidyl arginine deiminase, type II
	17926	Myoc	myocilin
	27273	Pdk4	pyruvate dehydrogenase kinase, isoenzyme 4
	212933	Pm20d1	peptidase M20 domain containing 1
	228966	Ppp1r3d	protein phosphatase 1, regulatory subunit 3D
	19286	Pts	6-pyruvoyl-tetrahydropterin synthase
	66234	Sc4mol	sterol-C4-methyl oxidase-like
	58807	Slco1c1	solute carrier organic anion transporter family, member 1c1
	GO biological process:sterol metabolism	p-value	5.84707e-07
	EntrezGene ID	Symbol	Description
	13070	Cyp11a1	cytochrome P450, family 11, subfamily a, polypeptide 1
	13121	Cyp51	cytochrome P450, family 51
	13595	Ebp	phenylalkylamine Ca2+ antagonist (emopamil) binding protein
	14137	Fdft1	farnesyl diphosphate farnesyl transferase 1
	16816	Lcat	lecithin cholesterol acyltransferase
	16835	Ldlr	low density lipoprotein receptor
	18194	Nsdhl	NAD(P) dependent steroid dehydrogenase-like
	18391	Oprs1	opioid receptor, sigma 1
	66234	Sc4mol	sterol-C4-methyl oxidase-like
	Cultered Astroglia (GSE9566)	p-value	1.30701e-06
	EntrezGene ID	Symbol	Description
	11535	Adm	adrenomedullin
	16952	Anxa1	annexin A1
	11747	Anxa5	annexin A5
	70472	Atad2	ATPase family, AAA domain containing 2
	12428	Ccna2	cyclin A2
	12509	Cd59a	CD59a antigen
	12843	Col1a2	collagen, type I, alpha 2
	12825	Col3a1	collagen, type III, alpha 1
	70503	Ddo	D-aspartate oxidase
	434175	EG434175	predicted gene, EG434175
	665536	EG665536	predicted gene, EG665536
	14580	Gfap	glial fibrillary acidic protein
	15368	Hmox1	heme oxygenase (decycling) 1
	16008	Igfbp2	insulin-like growth factor binding protein 2
	100041230	LOC100041230	similar to histone H4
	18295	Ogn	osteoglycin
	99543	Olfml3	olfactomedin-like 3
	433368	OTTMUSG00000021623	predicted gene, OTTMUSG00000021623
	52118	Pvr	poliovirus receptor
	20135	Rrm2	ribonucleotide reductase M2
	320825	Samd5	sterile alpha motif domain containing 5
	229699	Slc16a4	solute carrier family 16 (monocarboxylic acid transporters), member 4
	66442	Spc25	SPC25, NDC80 kinetochore complex component, homolog (S. cerevisiae)
	20750	Spp1	secreted phosphoprotein 1
	240725	Sulf1	sulfatase 1
	326618	Tpm4	tropomyosin 4
	242584	Wdr78	WD repeat domain 78
	78896	1500015O10Rik	RIKEN cDNA 1500015O10 gene
	GO cellular compartment:extracellular region	p-value	1.89986e-06
	EntrezGene ID	Symbol	Description
	240913	Adamts4	a disintegrin-like and metallopeptidase (reprolysin type) with thrombospondin type 1 motif, 4
	101401	Adamts9	a disintegrin-like and metallopeptidase (reprolysin type) with thrombospondin type 1 motif, 9
	11535	Adm	adrenomedullin
	26360	Angptl2	angiopoietin-like 2
	30878	Apln	apelin
	66695	Aspn	asporin
	20305	Ccl6	chemokine (C-C motif) ligand 6
	20308	Ccl9	chemokine (C-C motif) ligand 9
	12509	Cd59a	CD59a antigen
	171486	Cd99l2	CD99 antigen-like 2
	12745	Clgn	calmegin
	12816	Col12a1	collagen, type XII, alpha 1
	12842	Col1a1	collagen, type I, alpha 1
	12843	Col1a2	collagen, type I, alpha 2
	12825	Col3a1	collagen, type III, alpha 1
	12846	Comt1	catechol-O-methyltransferase 1
	13121	Cyp51	cytochrome P450, family 51
	18606	Enpp2	ectonucleotide pyrophosphatase/phosphodiesterase 2
	14114	Fbln1	fibulin 1
	80891	Fcrls	Fc receptor-like S, scavenger receptor
	14561	Gdf11	growth differentiation factor 11
	14618	Gjb1	gap junction protein, beta 1
	118454	Gjc2	gap junction protein, gamma 2
	14763	Gpr37	G protein-coupled receptor 37
	75512	Gpx6	glutathione peroxidase 6
	14813	Grin2c	glutamate receptor, ionotropic, NMDA2C (epsilon 3)
	227753	Gsn	gelsolin
	66438	Hamp2	hepcidin antimicrobial peptide 2
	73940	Hapln2	hyaluronan and proteoglycan link protein 2
	330790	Hapln4	hyaluronan and proteoglycan link protein 4
	15245	Hhip	Hedgehog-interacting protein
	16008	Igfbp2	insulin-like growth factor binding protein 2
	16012	Igfbp6	insulin-like growth factor binding protein 6
	16591	Kl	klotho
	19144	Klk6	kallikrein related-peptidase 6
	16816	Lcat	lecithin cholesterol acyltransferase
	16835	Ldlr	low density lipoprotein receptor
	16889	Lipa	lysosomal acid lipase A
	228357	Lrp4	low density lipoprotein receptor-related protein 4
	17022	Lum	lumican
	17136	Mag	myelin-associated glycoprotein
	84004	Mcam	melanoma cell adhesion molecule
	17304	Mfge8	milk fat globule-EGF factor 8 protein
	17533	Mrc1	mannose receptor, C type 1
	17926	Myoc	myocilin
	18295	Ogn	osteoglycin
	99543	Olfml3	olfactomedin-like 3
	18451	P4ha1	procollagen-proline, 2-oxoglutarate 4-dioxygenase (proline 4-hydroxylase), alpha 1 polypeptide
	18822	Plod1	procollagen-lysine, 2-oxoglutarate 5-dioxygenase 1
	26432	Plod2	procollagen lysine, 2-oxoglutarate 5-dioxygenase 2
	18846	Plxna3	plexin A3
	19044	Ppox	protoporphyrinogen oxidase
	215615	Rnpep	arginyl aminopeptidase (aminopeptidase B)
	20354	Sema4d	sema domain, immunoglobulin domain (Ig), transmembrane domain (TM) and short cytoplasmic domain, (semaphorin) 4D
	54612	Sfrp5	secreted frizzled-related sequence protein 5
	20750	Spp1	secreted phosphoprotein 1
	20775	Sqle	squalene epoxidase
	240725	Sulf1	sulfatase 1
	71687	Tmem25	transmembrane protein 25
	103743	Tmem98	transmembrane protein 98
	22041	Trf	transferrin
	22139	Ttr	transthyretin
	22239	Ugt8a	UDP galactosyltransferase 8A
	78896	1500015O10Rik	RIKEN cDNA 1500015O10 gene
	72658	2700097O09Rik	RIKEN cDNA 2700097O09 gene
	Cholinergic Neurons (GSE13379)	p-value	3.09818e-06
	EntrezGene ID	Symbol	Description
	16952	Anxa1	annexin A1
	23796	Aplnr	apelin receptor
	12745	Clgn	calmegin
	12843	Col1a2	collagen, type I, alpha 2
	12825	Col3a1	collagen, type III, alpha 1
	13024	Ctla2a	cytotoxic T lymphocyte-associated protein 2 alpha
	104086	Cyp27a1	cytochrome P450, family 27, subfamily a, polypeptide 1
	68813	Dock5	dedicator of cytokinesis 5
	18605	Enpp1	ectonucleotide pyrophosphatase/phosphodiesterase 1
	338367	Myo1d	myosin ID
	18295	Ogn	osteoglycin
	211712	Pcdh9	protocadherin 9
	231380	Uba6	ubiquitin-like modifier activating enzyme 6
	GO molecular function:oxidoreductase activity, acting on paired donors, with incorporation or reduction of molecular oxygen	p-value	7.95344e-06
	EntrezGene ID	Symbol	Description
	13070	Cyp11a1	cytochrome P450, family 11, subfamily a, polypeptide 1
	104086	Cyp27a1	cytochrome P450, family 27, subfamily a, polypeptide 1
	71754	Cyp2d40	cytochrome P450, family 2, subfamily d, polypeptide 40
	13121	Cyp51	cytochrome P450, family 51
	76267	Fads1	fatty acid desaturase 1
	15368	Hmox1	heme oxygenase (decycling) 1
	18451	P4ha1	procollagen-proline, 2-oxoglutarate 4-dioxygenase (proline 4-hydroxylase), alpha 1 polypeptide
	18822	Plod1	procollagen-lysine, 2-oxoglutarate 5-dioxygenase 1
	26432	Plod2	procollagen lysine, 2-oxoglutarate 5-dioxygenase 2
	20249	Scd1	stearoyl-Coenzyme A desaturase 1
	20775	Sqle	squalene epoxidase
	GO molecular function:iron ion binding	p-value	8.17895e-06
	EntrezGene ID	Symbol	Description
	170752	Bco2	beta-carotene oxygenase 2
	13070	Cyp11a1	cytochrome P450, family 11, subfamily a, polypeptide 1
	104086	Cyp27a1	cytochrome P450, family 27, subfamily a, polypeptide 1
	71754	Cyp2d40	cytochrome P450, family 2, subfamily d, polypeptide 40
	13121	Cyp51	cytochrome P450, family 51
	338521	Fa2h	fatty acid 2-hydroxylase
	76267	Fads1	fatty acid desaturase 1
	15368	Hmox1	heme oxygenase (decycling) 1
	18451	P4ha1	procollagen-proline, 2-oxoglutarate 4-dioxygenase (proline 4-hydroxylase), alpha 1 polypeptide
	18822	Plod1	procollagen-lysine, 2-oxoglutarate 5-dioxygenase 1
	26432	Plod2	procollagen lysine, 2-oxoglutarate 5-dioxygenase 2
	244585	Rpgrip1l	Rpgrip1-like
	20135	Rrm2	ribonucleotide reductase M2
	66234	Sc4mol	sterol-C4-methyl oxidase-like
	20249	Scd1	stearoyl-Coenzyme A desaturase 1
	67712	Slc25a37	solute carrier family 25, member 37
	22041	Trf	transferrin
	GO biological process:alcohol metabolism	p-value	8.68478e-06
	EntrezGene ID	Symbol	Description
	72141	Adpgk	ADP-dependent glucokinase
	12846	Comt1	catechol-O-methyltransferase 1
	13070	Cyp11a1	cytochrome P450, family 11, subfamily a, polypeptide 1
	6.58294e+06	Cyp11a2	cytochrome P450, family 11, subfamily a, polypeptide 2
	13121	Cyp51	cytochrome P450, family 51
	13595	Ebp	phenylalkylamine Ca2+ antagonist (emopamil) binding protein
	14137	Fdft1	farnesyl diphosphate farnesyl transferase 1
	71584	Gdpd2	glycerophosphodiester phosphodiesterase domain containing 2
	216019	Hkdc1	hexokinase domain containing 1
	71780	Isyna1	myo-inositol 1-phosphate synthase A1
	16816	Lcat	lecithin cholesterol acyltransferase
	16835	Ldlr	low density lipoprotein receptor
	17475	Mpdz	multiple PDZ domain protein
	18194	Nsdhl	NAD(P) dependent steroid dehydrogenase-like
	18391	Oprs1	opioid receptor, sigma 1
	170768	Pfkfb3	6-phosphofructo-2-kinase/fructose-2,6-biphosphatase 3
	66234	Sc4mol	sterol-C4-methyl oxidase-like
